# Supplementary material for: Ethyl 6-(4-cyclo­propyl-1H-1,2,3-triazol-1-yl)pyridine-3-carboxyl­ate
Source: Acta Crystallogr Sect E Struct Rep Online. 2014 Jan 15;70(Pt 2):o136. doi: 10.1107/S1600536813034673 (PMC3998301; doi:10.1107/S1600536813034673)
Supplement: Supplementary file 1 [file e-70-0o136-sup1.cif]

##############################################################################
#                                                                            #
# This CIF contains the data in a paper accepted for publication in          #
# Acta Crystallographica Section E. It conforms to the requirements of       #
# Notes for Authors for Acta Crystallographica Section E, and has been       #
# peer reviewed under the auspices of the IUCr Commission on Journals.       #
#                                                                            #
# Full details of the Crystallographic Information File format               #
# are given in the paper "The Crystallographic Information File (CIF):       #
# a New Standard Archive File for Crystallography" by S. R. Hall, F. H.      #
# Allen and I. D. Brown [Acta Cryst. (1991), A47, 655-685].                  #
#                                                                            #
# The current version of the core CIF dictionary is obtainable from          #
# ftp://ftp.iucr.org/pub/cif_core.dic.                                       #
#                                                                            #
# Software is freely available for graphical display of the structure(s)     #
# in this CIF. For information consult the CIF software page                 #
# http://www.iucr.org/resources/cif/software.                                #
#                                                                            #
# This file may be used for bona fide research purposes within the           #
# scientific community so long as proper attribution is given to the journal # 
# article from which it was obtained.                                        #
#                                                                            #
##############################################################################
data_global
_audit_creation_method     ?
_journal_date_recd_electronic     2013-12-26
_journal_date_accepted     2013-12-27
_journal_name_full     'Acta Crystallographica, Section E'
_journal_year     2014
_journal_volume     70
_journal_issue      2
_journal_page_first     o136
_journal_page_last     o136
_journal_paper_category     QO
_journal_paper_doi     10.1107/S1600536813034673
_journal_coeditor_code     HB7179
_publ_contact_author
;
Muhammad Nawaz Tahir
University of Sargodha
Department of Physics
Sargodha
Pakistan
;
_publ_contact_author_email     'dmntahir_uos@yahoo.com'
_publ_contact_author_fax     '0092 48 32 22 121'
_publ_contact_author_phone     '0092 48 92 30 914'
_publ_section_title
;
Ethyl 6-(4-cyclopropyl-1<i>H</i>-1,2,3-triazol-1-yl)pyridine-3-carboxylate
;
loop_
    _publ_author_name
    _publ_author_address
    'Muhammad Naeem Ahmed'
;
Department of Chemistry
The University of Azad Jammu and Kashmir
Muzaffarabad 13100,
Pakistan
;
    'Khawaja Ansar Yasin'
;
Department of Chemistry
The University of Azad Jammu and Kashmir
Muzaffarabad 13100,
Pakistan
;
    'Tahir, M. Nawaz'
;
University of Sargodha
Department of Physics
Sargodha
Pakistan
;
    'Asma Bibi'
;
Department of Chemistry
Quaid-e-Azam University
Islamabad 45320
Pakistan
;
    'Hina Andleeb'
;
Department of Chemistry
Quaid-e-Azam University
Islamabad 45320
Pakistan
;
data_I
_audit_creation_method     SHELXL-97
_database_code_depnum_ccdc_archive     'CCDC 978828'
_chemical_name_systematic
;
Ethyl 6-(4-cyclopropyl-1<i>H</i>-1,2,3-triazol-1-yl)pyridine-3-carboxylate
;
_chemical_name_common     ?
_chemical_formula_moiety     'C13 H14 N4 O2'
_chemical_formula_sum     'C13 H14 N4 O2'
_chemical_formula_iupac     'C13 H14 N4 O2'
_chemical_formula_weight     258.28
_shelx_space_group_comment
;
The symmetry employed for this shelxl refinement is uniquely defined
by the following loop, which should always be used as a source of
symmetry information in preference to the above space-group names.
They are only intended as comments.
;
_space_group_crystal_system     triclinic
_space_group_name_H-M_alt     'P -1'
_space_group_name_Hall     '-P 1'
loop_
    _space_group_symop_operation_xyz
    'x, y, z'
    '-x, -y, -z'
_cell_length_a     7.1565(6)
_cell_length_b     9.3521(8)
_cell_length_c     9.8747(9)
_cell_angle_alpha     85.722(4)
_cell_angle_beta     81.422(4)
_cell_angle_gamma     86.941(4)
_cell_volume     651.09(10)
_cell_formula_units_Z     2
_cell_measurement_reflns_used     1756
_cell_measurement_theta_min     2.1
_cell_measurement_theta_max     26.0
_cell_measurement_temperature     296(2)
_exptl_crystal_description     prism
_exptl_crystal_colour     colourless
_exptl_crystal_size_max     0.42
_exptl_crystal_size_mid     0.30
_exptl_crystal_size_min     0.28
_exptl_crystal_density_diffrn     1.317
_exptl_crystal_density_meas     ?
_exptl_crystal_density_method     'not measured'
_exptl_crystal_F_000     272
_exptl_absorpt_coefficient_mu     0.093
_exptl_absorpt_correction_type     multi-scan
_exptl_absorpt_process_details     '(SADABS; Bruker, 2005)'
_exptl_absorpt_correction_T_min     0.964
_exptl_absorpt_correction_T_max     0.975
_exptl_special_details
;
;
_diffrn_ambient_temperature     296(2)
_diffrn_radiation_type     MoK\a
_diffrn_radiation_wavelength     0.71073
_diffrn_radiation_source     'fine-focus sealed tube'
_diffrn_radiation_monochromator     graphite
_diffrn_measurement_device_type     'Bruker Kappa APEXII CCD'
_diffrn_measurement_method     \w
_diffrn_detector_area_resol_mean     8.00
_diffrn_reflns_number     8987
_diffrn_reflns_av_R_equivalents     0.0293
_diffrn_reflns_theta_min     2.090
_diffrn_reflns_theta_max     26.00
_diffrn_reflns_theta_full     26.00
_diffrn_measured_fraction_theta_max     0.976
_diffrn_measured_fraction_theta_full     0.976
_diffrn_reflns_limit_h_min     -7
_diffrn_reflns_limit_h_max     9
_diffrn_reflns_limit_k_min     -11
_diffrn_reflns_limit_k_max     11
_diffrn_reflns_limit_l_min     -12
_diffrn_reflns_limit_l_max     12
_diffrn_standards_number     0
_diffrn_standards_interval_count     ?
_diffrn_standards_interval_time     ?
_diffrn_standards_decay_%     ?
_refine_special_details
;
Refinement of <i>F</i>^2^ against ALL reflections. The weighted <i>R</i>-factor
<i>wR</i> and goodness of fit <i>S</i> are based on <i>F</i>^2^, conventional
<i>R</i>-factors <i>R</i> are based on <i>F</i>, with <i>F</i> set to zero for
negative <i>F</i>^2^. The threshold expression of <i>F</i>^2^ >
\s(<i>F</i>^2^) is used only for calculating <i>R</i>-factors(gt) <i>etc</i>.
and is not relevant to the choice of reflections for refinement.
<i>R</i>-factors based on <i>F</i>^2^ are statistically about twice as large
as those based on <i>F</i>, and <i>R</i>-factors based on ALL data will be
even larger.
;
_reflns_number_total     2484
_reflns_number_gt     1756
_reflns_threshold_expression     I>2\s(I)
_refine_ls_structure_factor_coef     Fsqd
_refine_ls_matrix_type     full
_refine_ls_R_factor_all     0.0690
_refine_ls_R_factor_gt     0.0460
_refine_ls_wR_factor_gt     0.1176
_refine_ls_wR_factor_ref     0.1369
_refine_ls_goodness_of_fit_ref     1.044
_refine_ls_restrained_S_all     1.044
_refine_ls_number_reflns     2484
_refine_ls_number_parameters     173
_refine_ls_number_restraints     0
_refine_ls_hydrogen_treatment     constr
_refine_ls_weighting_scheme     calc
_refine_ls_weighting_details
              'w=1/[\s^2^(Fo^2^)+(0.0667P)^2^+0.1169P] where P=(Fo^2^+2Fc^2^)/3'
_atom_sites_solution_hydrogens     geom
_atom_sites_solution_primary     direct
_atom_sites_solution_secondary     difmap
_refine_ls_shift/su_max     0.000
_refine_ls_shift/su_mean     0.000
_refine_diff_density_max     0.122
_refine_diff_density_min     -0.262
loop_
    _atom_type_symbol
    _atom_type_description
    _atom_type_scat_dispersion_real
    _atom_type_scat_dispersion_imag
    _atom_type_scat_source
    'C' 'C' 0.0033 0.0016
                         'International Tables Vol C Tables 4.2.6.8 and 6.1.1.4'
    'H' 'H' 0.0000 0.0000
                         'International Tables Vol C Tables 4.2.6.8 and 6.1.1.4'
    'N' 'N' 0.0061 0.0033
                         'International Tables Vol C Tables 4.2.6.8 and 6.1.1.4'
    'O' 'O' 0.0106 0.0060
                         'International Tables Vol C Tables 4.2.6.8 and 6.1.1.4'
_computing_data_collection     'APEX2 (Bruker, 2007)'
_computing_cell_refinement     'SAINT (Bruker, 2007)'
_computing_data_reduction     'SAINT (Bruker, 2007)'
_computing_structure_solution     'SHELXS97 (Sheldrick, 2008)'
_computing_structure_refinement     'SHELXL97 (Sheldrick, 2008)'
_computing_molecular_graphics
                  'ORTEP-3 for Windows (Farrugia, 2012) and PLATON (Spek, 2009)'
_computing_publication_material
;
WinGX (Farrugia, 2012) and PLATON (Spek, 2009)
;
loop_
    _atom_site_type_symbol
    _atom_site_label
    _atom_site_fract_x
    _atom_site_fract_y
    _atom_site_fract_z
    _atom_site_U_iso_or_equiv
    _atom_site_adp_type
    _atom_site_calc_flag
    _atom_site_occupancy
    _atom_site_disorder_assembly
    _atom_site_disorder_group
    C C1 0.2414(3) 0.6459(2) 0.0441(2) 0.0859(7) Uani d 1 . .
    H H1A 0.2315 0.7147 0.1125 0.129 Uiso calc 1 . .
    H H1B 0.1520 0.6722 -0.0179 0.129 Uiso calc 1 . .
    H H1C 0.3671 0.6441 -0.0061 0.129 Uiso calc 1 . .
    C C2 0.2005(3) 0.5009(2) 0.1119(2) 0.0751(6) Uani d 1 . .
    H H2A 0.0739 0.5012 0.1633 0.090 Uiso calc 1 . .
    H H2B 0.2098 0.4302 0.0439 0.090 Uiso calc 1 . .
    C C3 0.3330(3) 0.33974(18) 0.27255(18) 0.0522(5) Uani d 1 . .
    C C4 0.4902(2) 0.31531(17) 0.35605(16) 0.0458(4) Uani d 1 . .
    C C5 0.5060(3) 0.18591(18) 0.43204(18) 0.0521(5) Uani d 1 . .
    H H5 0.4154 0.1186 0.4303 0.062 Uiso calc 1 . .
    C C6 0.7698(2) 0.25016(17) 0.50747(16) 0.0434(4) Uani d 1 . .
    C C7 0.7690(3) 0.38274(18) 0.43583(19) 0.0556(5) Uani d 1 . .
    H H7 0.8617 0.4477 0.4394 0.067 Uiso calc 1 . .
    C C8 0.6251(3) 0.41465(18) 0.35887(19) 0.0545(5) Uani d 1 . .
    H H8 0.6188 0.5027 0.3090 0.065 Uiso calc 1 . .
    C C9 0.9478(2) 0.08458(17) 0.66058(16) 0.0470(4) Uani d 1 . .
    H H9 0.8839 0.0002 0.6628 0.056 Uiso calc 1 . .
    C C10 1.0960(2) 0.10746(18) 0.72627(17) 0.0480(4) Uani d 1 . .
    C C11 1.1936(3) 0.0111(2) 0.82036(18) 0.0589(5) Uani d 1 . .
    H H11 1.1577 -0.0892 0.8280 0.071 Uiso calc 1 . .
    C C12 1.2412(3) 0.0654(3) 0.9484(2) 0.0734(6) Uani d 1 . .
    H H12A 1.2100 0.1655 0.9646 0.088 Uiso calc 1 . .
    H H12B 1.2292 0.0006 1.0304 0.088 Uiso calc 1 . .
    C C13 1.3932(3) 0.0332(3) 0.8366(2) 0.0763(6) Uani d 1 . .
    H H13A 1.4747 -0.0514 0.8498 0.092 Uiso calc 1 . .
    H H13B 1.4554 0.1135 0.7840 0.092 Uiso calc 1 . .
    N N3 1.0348(2) 0.30912(16) 0.61267(17) 0.0650(5) Uani d 1 . .
    N N4 1.1459(2) 0.24626(17) 0.69538(17) 0.0640(5) Uani d 1 . .
    N N1 0.6440(2) 0.15211(14) 0.50782(15) 0.0502(4) Uani d 1 . .
    N N2 0.9131(2) 0.21107(14) 0.59114(13) 0.0466(4) Uani d 1 . .
    O O1 0.34012(19) 0.46736(13) 0.20353(14) 0.0657(4) Uani d 1 . .
    O O2 0.2151(2) 0.25401(15) 0.26590(15) 0.0774(5) Uani d 1 . .
loop_
    _atom_site_aniso_label
    _atom_site_aniso_U_11
    _atom_site_aniso_U_22
    _atom_site_aniso_U_33
    _atom_site_aniso_U_12
    _atom_site_aniso_U_13
    _atom_site_aniso_U_23
    C1 0.0925(17) 0.0819(16) 0.0814(16) 0.0190(13) -0.0276(13) 0.0204(12)
    C2 0.0823(15) 0.0681(13) 0.0825(15) 0.0107(11) -0.0465(12) 0.0050(11)
    C3 0.0573(11) 0.0432(9) 0.0584(11) -0.0001(8) -0.0188(9) 0.0008(8)
    C4 0.0487(10) 0.0421(9) 0.0483(10) -0.0026(7) -0.0144(8) 0.0011(7)
    C5 0.0559(11) 0.0437(9) 0.0606(11) -0.0134(8) -0.0224(9) 0.0066(8)
    C6 0.0462(9) 0.0407(9) 0.0449(9) -0.0068(7) -0.0137(7) 0.0048(7)
    C7 0.0581(11) 0.0443(9) 0.0680(12) -0.0169(8) -0.0240(9) 0.0123(8)
    C8 0.0631(11) 0.0400(9) 0.0621(11) -0.0085(8) -0.0213(9) 0.0140(8)
    C9 0.0543(10) 0.0389(9) 0.0490(10) -0.0059(7) -0.0149(8) 0.0059(7)
    C10 0.0457(10) 0.0507(10) 0.0493(10) -0.0040(8) -0.0143(8) 0.0019(7)
    C11 0.0604(12) 0.0581(11) 0.0621(12) -0.0009(9) -0.0283(9) 0.0072(9)
    C12 0.0744(14) 0.0934(16) 0.0558(12) 0.0060(12) -0.0259(11) -0.0001(11)
    C13 0.0583(13) 0.1031(17) 0.0695(14) 0.0069(11) -0.0248(11) 0.0038(12)
    N3 0.0659(10) 0.0523(9) 0.0836(11) -0.0223(8) -0.0369(9) 0.0176(8)
    N4 0.0615(10) 0.0589(10) 0.0776(11) -0.0153(8) -0.0344(8) 0.0137(8)
    N1 0.0543(9) 0.0429(8) 0.0570(9) -0.0127(6) -0.0219(7) 0.0092(6)
    N2 0.0496(8) 0.0417(8) 0.0513(8) -0.0122(6) -0.0183(6) 0.0073(6)
    O1 0.0711(9) 0.0536(8) 0.0781(9) -0.0014(6) -0.0386(7) 0.0135(6)
    O2 0.0769(10) 0.0619(9) 0.1036(11) -0.0156(8) -0.0500(9) 0.0114(8)
_geom_special_details
;
All e.s.d.'s (except the e.s.d. in the dihedral angle between two l.s. planes)
are estimated using the full covariance matrix. The cell e.s.d.'s are taken
into account individually in the estimation of e.s.d.'s in distances, angles
and torsion angles; correlations between e.s.d.'s in cell parameters are only
used when they are defined by crystal symmetry. An approximate (isotropic)
treatment of cell e.s.d.'s is used for estimating e.s.d.'s involving l.s.
planes.
;
loop_
    _geom_bond_atom_site_label_1
    _geom_bond_atom_site_label_2
    _geom_bond_site_symmetry_2
    _geom_bond_distance
    _geom_bond_publ_flag
    C1 C2 . 1.490(3) ?
    C1 H1A . 0.9600 ?
    C1 H1B . 0.9600 ?
    C1 H1C . 0.9600 ?
    C2 O1 . 1.453(2) ?
    C2 H2A . 0.9700 ?
    C2 H2B . 0.9700 ?
    C3 O2 . 1.206(2) ?
    C3 O1 . 1.329(2) ?
    C3 C4 . 1.490(2) ?
    C4 C8 . 1.380(2) ?
    C4 C5 . 1.384(2) ?
    C5 N1 . 1.337(2) ?
    C5 H5 . 0.9300 ?
    C6 N1 . 1.318(2) ?
    C6 C7 . 1.381(2) ?
    C6 N2 . 1.427(2) ?
    C7 C8 . 1.376(2) ?
    C7 H7 . 0.9300 ?
    C8 H8 . 0.9300 ?
    C9 N2 . 1.353(2) ?
    C9 C10 . 1.357(2) ?
    C9 H9 . 0.9300 ?
    C10 N4 . 1.365(2) ?
    C10 C11 . 1.471(2) ?
    C11 C13 . 1.488(3) ?
    C11 C12 . 1.489(3) ?
    C11 H11 . 0.9800 ?
    C12 C13 . 1.466(3) ?
    C12 H12A . 0.9700 ?
    C12 H12B . 0.9700 ?
    C13 H13A . 0.9700 ?
    C13 H13B . 0.9700 ?
    N3 N4 . 1.310(2) ?
    N3 N2 . 1.347(2) ?
loop_
    _geom_angle_atom_site_label_1
    _geom_angle_atom_site_label_2
    _geom_angle_atom_site_label_3
    _geom_angle_site_symmetry_1
    _geom_angle_site_symmetry_3
    _geom_angle
    _geom_angle_publ_flag
    C2 C1 H1A . . 109.5 ?
    C2 C1 H1B . . 109.5 ?
    H1A C1 H1B . . 109.5 ?
    C2 C1 H1C . . 109.5 ?
    H1A C1 H1C . . 109.5 ?
    H1B C1 H1C . . 109.5 ?
    O1 C2 C1 . . 106.77(18) ?
    O1 C2 H2A . . 110.4 ?
    C1 C2 H2A . . 110.4 ?
    O1 C2 H2B . . 110.4 ?
    C1 C2 H2B . . 110.4 ?
    H2A C2 H2B . . 108.6 ?
    O2 C3 O1 . . 123.76(17) ?
    O2 C3 C4 . . 124.61(16) ?
    O1 C3 C4 . . 111.62(15) ?
    C8 C4 C5 . . 117.89(16) ?
    C8 C4 C3 . . 123.04(15) ?
    C5 C4 C3 . . 119.04(15) ?
    N1 C5 C4 . . 123.74(16) ?
    N1 C5 H5 . . 118.1 ?
    C4 C5 H5 . . 118.1 ?
    N1 C6 C7 . . 125.18(15) ?
    N1 C6 N2 . . 114.66(14) ?
    C7 C6 N2 . . 120.14(15) ?
    C8 C7 C6 . . 117.21(16) ?
    C8 C7 H7 . . 121.4 ?
    C6 C7 H7 . . 121.4 ?
    C7 C8 C4 . . 119.65(15) ?
    C7 C8 H8 . . 120.2 ?
    C4 C8 H8 . . 120.2 ?
    N2 C9 C10 . . 105.05(14) ?
    N2 C9 H9 . . 127.5 ?
    C10 C9 H9 . . 127.5 ?
    C9 C10 N4 . . 108.25(15) ?
    C9 C10 C11 . . 130.37(16) ?
    N4 C10 C11 . . 121.34(16) ?
    C10 C11 C13 . . 120.71(18) ?
    C10 C11 C12 . . 119.78(17) ?
    C13 C11 C12 . . 58.99(13) ?
    C10 C11 H11 . . 115.3 ?
    C13 C11 H11 . . 115.3 ?
    C12 C11 H11 . . 115.3 ?
    C13 C12 C11 . . 60.47(14) ?
    C13 C12 H12A . . 117.7 ?
    C11 C12 H12A . . 117.7 ?
    C13 C12 H12B . . 117.7 ?
    C11 C12 H12B . . 117.7 ?
    H12A C12 H12B . . 114.8 ?
    C12 C13 C11 . . 60.54(14) ?
    C12 C13 H13A . . 117.7 ?
    C11 C13 H13A . . 117.7 ?
    C12 C13 H13B . . 117.7 ?
    C11 C13 H13B . . 117.7 ?
    H13A C13 H13B . . 114.8 ?
    N4 N3 N2 . . 107.00(14) ?
    N3 N4 C10 . . 109.09(14) ?
    C6 N1 C5 . . 116.32(14) ?
    N3 N2 C9 . . 110.61(14) ?
    N3 N2 C6 . . 119.87(13) ?
    C9 N2 C6 . . 129.50(14) ?
    C3 O1 C2 . . 116.97(15) ?
loop_
    _geom_torsion_atom_site_label_1
    _geom_torsion_atom_site_label_2
    _geom_torsion_atom_site_label_3
    _geom_torsion_atom_site_label_4
    _geom_torsion_site_symmetry_1
    _geom_torsion_site_symmetry_2
    _geom_torsion_site_symmetry_3
    _geom_torsion_site_symmetry_4
    _geom_torsion
    _geom_torsion_publ_flag
    O2 C3 C4 C8 . . . . 178.53(18) ?
    O1 C3 C4 C8 . . . . -0.3(2) ?
    O2 C3 C4 C5 . . . . 0.2(3) ?
    O1 C3 C4 C5 . . . . -178.58(15) ?
    C8 C4 C5 N1 . . . . 0.1(3) ?
    C3 C4 C5 N1 . . . . 178.47(16) ?
    N1 C6 C7 C8 . . . . 0.0(3) ?
    N2 C6 C7 C8 . . . . -178.94(15) ?
    C6 C7 C8 C4 . . . . -0.1(3) ?
    C5 C4 C8 C7 . . . . 0.0(3) ?
    C3 C4 C8 C7 . . . . -178.31(16) ?
    N2 C9 C10 N4 . . . . 0.24(19) ?
    N2 C9 C10 C11 . . . . 178.12(17) ?
    C9 C10 C11 C13 . . . . 155.10(19) ?
    N4 C10 C11 C13 . . . . -27.3(3) ?
    C9 C10 C11 C12 . . . . -135.4(2) ?
    N4 C10 C11 C12 . . . . 42.2(3) ?
    C10 C11 C12 C13 . . . . -110.0(2) ?
    C10 C11 C13 C12 . . . . 108.5(2) ?
    N2 N3 N4 C10 . . . . 0.3(2) ?
    C9 C10 N4 N3 . . . . -0.4(2) ?
    C11 C10 N4 N3 . . . . -178.48(16) ?
    C7 C6 N1 C5 . . . . 0.1(3) ?
    N2 C6 N1 C5 . . . . 179.08(14) ?
    C4 C5 N1 C6 . . . . -0.1(3) ?
    N4 N3 N2 C9 . . . . -0.2(2) ?
    N4 N3 N2 C6 . . . . 178.13(15) ?
    C10 C9 N2 N3 . . . . -0.04(19) ?
    C10 C9 N2 C6 . . . . -178.15(16) ?
    N1 C6 N2 N3 . . . . -171.57(14) ?
    C7 C6 N2 N3 . . . . 7.5(2) ?
    N1 C6 N2 C9 . . . . 6.4(3) ?
    C7 C6 N2 C9 . . . . -174.54(16) ?
    O2 C3 O1 C2 . . . . -2.2(3) ?
    C4 C3 O1 C2 . . . . 176.58(15) ?
    C1 C2 O1 C3 . . . . -178.22(16) ?
loop_
    _geom_hbond_atom_site_label_D
    _geom_hbond_atom_site_label_H
    _geom_hbond_atom_site_label_A
    _geom_hbond_site_symmetry_A
    _geom_hbond_distance_DH
    _geom_hbond_distance_HA
    _geom_hbond_distance_DA
    _geom_hbond_angle_DHA
    C5 H5 N1 2_656 0.93 2.60 3.375(2) 141
    C7 H7 N3 2_766 0.93 2.42 3.245(2) 147
    C9 H9 O2 2_656 0.93 2.54 3.422(2) 159
_shelx_res_file
;
TITL NWC_0m in P-1 WHITE PRISM
CELL 0.71073 7.1565 9.3521 9.8747 85.722 81.422 86.941
ZERR 2.00 0.0006 0.0008 0.0009 0.004 0.004 0.004
LATT 1
SFAC C  H  N  O
UNIT 26  28  8  4
L.S. 40
omit -3 52
ACTA
BOND $H
HTAB
CONF
LIST 4
FMAP 2
PLAN 10
TEMP 23.000
SIZE 0.40 0.30 0.28
EQIV $1 -x+1, -y, -z+1
HTAB C5 N1_$1
EQIV $2 -x+2, -y+1, -z+1
HTAB C7 N3_$2
HTAB C9 O2_$1
WGHT    0.066700    0.116800
FVAR       0.21519
C1    1    0.241385    0.645850    0.044067    11.00000    0.09249    0.08186 =
         0.08144    0.02042   -0.02759    0.01902
AFIX 137
H1A   2    0.231489    0.714669    0.112498    11.00000   -1.50000
H1B   2    0.151959    0.672194   -0.017857    11.00000   -1.50000
H1C   2    0.367060    0.644072   -0.006139    11.00000   -1.50000
AFIX   0
C2    1    0.200476    0.500898    0.111896    11.00000    0.08231    0.06814 =
         0.08251    0.00505   -0.04651    0.01068
AFIX  23
H2A   2    0.073878    0.501172    0.163251    11.00000   -1.20000
H2B   2    0.209778    0.430212    0.043869    11.00000   -1.20000
AFIX   0
C3    1    0.332998    0.339739    0.272552    11.00000    0.05727    0.04320 =
         0.05841    0.00084   -0.01877   -0.00009
C4    1    0.490192    0.315306    0.356047    11.00000    0.04874    0.04207 =
         0.04827    0.00110   -0.01442   -0.00260
C5    1    0.505970    0.185907    0.432043    11.00000    0.05591    0.04366 =
         0.06055    0.00660   -0.02241   -0.01344
AFIX  43
H5    2    0.415389    0.118627    0.430299    11.00000   -1.20000
AFIX   0
C6    1    0.769841    0.250158    0.507466    11.00000    0.04621    0.04071 =
         0.04491    0.00484   -0.01366   -0.00679
C7    1    0.768963    0.382735    0.435829    11.00000    0.05810    0.04430 =
         0.06804    0.01226   -0.02397   -0.01685
AFIX  43
H7    2    0.861738    0.447727    0.439443    11.00000   -1.20000
AFIX   0
C8    1    0.625053    0.414653    0.358867    11.00000    0.06311    0.04003 =
         0.06205    0.01397   -0.02129   -0.00854
AFIX  43
H8    2    0.618758    0.502728    0.309026    11.00000   -1.20000
AFIX   0
C9    1    0.947783    0.084576    0.660579    11.00000    0.05429    0.03893 =
         0.04905    0.00590   -0.01493   -0.00586
AFIX  43
H9    2    0.883899    0.000210    0.662817    11.00000   -1.20000
AFIX   0
C10   1    1.095980    0.107461    0.726275    11.00000    0.04569    0.05068 =
         0.04932    0.00191   -0.01432   -0.00402
C11   1    1.193558    0.011114    0.820360    11.00000    0.06035    0.05811 =
         0.06213    0.00719   -0.02827   -0.00087
AFIX  13
H11   2    1.157734   -0.089172    0.827960    11.00000   -1.20000
AFIX   0
C12   1    1.241243    0.065389    0.948444    11.00000    0.07443    0.09335 =
         0.05579   -0.00006   -0.02590    0.00599
AFIX  23
H12A  2    1.209972    0.165471    0.964611    11.00000   -1.20000
H12B  2    1.229222    0.000621    1.030400    11.00000   -1.20000
AFIX   0
C13   1    1.393152    0.033197    0.836629    11.00000    0.05834    0.10308 =
         0.06950    0.00375   -0.02478    0.00689
AFIX  23
H13A  2    1.474687   -0.051377    0.849759    11.00000   -1.20000
H13B  2    1.455438    0.113465    0.783973    11.00000   -1.20000
AFIX   0
N3    3    1.034770    0.309124    0.612666    11.00000    0.06593    0.05227 =
         0.08363    0.01762   -0.03687   -0.02228
N4    3    1.145851    0.246259    0.695379    11.00000    0.06153    0.05893 =
         0.07761    0.01370   -0.03437   -0.01535
N1    3    0.644012    0.152115    0.507820    11.00000    0.05430    0.04290 =
         0.05702    0.00917   -0.02190   -0.01272
N2    3    0.913134    0.211066    0.591141    11.00000    0.04960    0.04170 =
         0.05132    0.00731   -0.01829   -0.01220
O1    4    0.340121    0.467361    0.203535    11.00000    0.07108    0.05359 =
         0.07811    0.01350   -0.03859   -0.00137
O2    4    0.215144    0.254013    0.265901    11.00000    0.07687    0.06189 =
         0.10358    0.01140   -0.05003   -0.01558
HKLF 4 1 1 0 0 0 1 0 0 0 1
REM  NWC_0m in P-1 WHITE PRISM
REM R1 =  0.0460 for    1756 Fo > 4sig(Fo)  and  0.0690 for all    2484 data
REM    173 parameters refined using      0 restraints
END
WGHT      0.0667      0.1169
REM Instructions for potential hydrogen bonds
HTAB C5 N1_$1
HTAB C7 N3_$2
HTAB C9 O2_$1
REM Highest difference peak  0.122,  deepest hole -0.262,  1-sigma level  0.042
Q1    1   0.8000  0.0154  0.6848  11.00000  0.05    0.12
Q2    1   0.7002  0.4836  0.2367  11.00000  0.05    0.12
Q3    1   0.3588  0.1398  0.4943  11.00000  0.05    0.12
Q4    1   0.3040  0.4394 -0.0016  11.00000  0.05    0.11
Q5    1   0.2659  0.5346 -0.0060  11.00000  0.05    0.11
Q6    1   0.8024  0.4859  0.4963  11.00000  0.05    0.11
Q7    1   1.3085  0.1633  0.9331  11.00000  0.05    0.10
Q8    1   0.9079  0.4109  0.3965  11.00000  0.05    0.10
Q9    1   1.4039  0.1431  0.8425  11.00000  0.05    0.10
Q10   1   0.1973  0.2208  0.3687  11.00000  0.05    0.10
;
_shelxl_version_number        2.013
