# Supplementary material for: Ethyl 6-(4-cyclo­propyl-1H-1,2,3-triazol-1-yl)pyridine-3-carboxyl­ate
Source: Acta Crystallogr Sect E Struct Rep Online. 2014 Jan 15;70(Pt 2):o136. doi: 10.1107/S1600536813034673 (PMC3998301; doi:10.1107/S1600536813034673)
Supplement: Supplementary file 2 [file e-70-0o136-Isup2.hkl]

#
# h,k,l, Fc-squared, Fo-squared, sigma(Fo-squared), status flag
#
data_I
_shelx_title ' NWC_0m in P-1 WHITE PRISM'
_shelx_refln_list_code          4
_shelx_F_calc_maximum      154.25
_exptl_crystal_F_000       272.00
_reflns_d_resolution_high  0.8107

loop_
 _space_group_symop_operation_xyz
 'x, y, z'
 '-x, -y, -z'

_cell_length_a     7.1565
_cell_length_b     9.3521
_cell_length_c     9.8747
_cell_angle_alpha  85.722
_cell_angle_beta   81.422
_cell_angle_gamma  86.941

_shelx_F_squared_multiplier     1.000

loop_
 _refln_index_h
 _refln_index_k
 _refln_index_l
 _refln_F_squared_calc
 _refln_F_squared_meas
 _refln_F_squared_sigma
 _refln_observed_status
   1   0   0         30.07         27.23         0.41 o
   2   0   0        858.82        850.32        10.67 o
   3   0   0         65.86         64.05         0.90 o
   4   0   0          2.72          2.30         0.18 o
   5   0   0         15.27         14.41         0.65 o
   6   0   0          0.08         -0.19         0.37 o
   7   0   0        141.16        148.60         4.12 o
   8   0   0          6.85          5.42         1.02 o
  -8   1   0          1.37          1.84         0.82 o
  -7   1   0         12.90         14.54         0.76 o
  -6   1   0         58.98         58.25         1.34 o
  -5   1   0         23.64         23.56         0.56 o
  -4   1   0         31.23         36.00         0.66 o
  -3   1   0         67.12         70.44         1.04 o
  -2   1   0        654.64        661.90         8.37 o
  -1   1   0        187.88        201.94         2.19 o
   0   1   0          0.79          0.35         0.08 o
   1   1   0        231.53        183.01         3.10 o
   2   1   0         67.60         56.78         1.19 o
   3   1   0        147.46        147.12         2.82 o
   4   1   0          2.24          1.36         0.40 o
   5   1   0          6.07          6.96         0.53 o
   6   1   0          3.30          1.38         0.43 o
   7   1   0         14.65         11.79         5.29 o
   8   1   0          6.74          4.92         1.19 o
  -8   2   0          2.32          1.89         0.95 o
  -7   2   0         29.87         33.66         1.22 o
  -6   2   0          1.00          0.95         0.34 o
  -5   2   0        114.65        113.11         1.69 o
  -4   2   0        494.89        513.11         6.78 o
  -3   2   0          0.48          0.10         0.14 o
  -2   2   0          4.25          3.83         0.19 o
  -1   2   0          0.18         -0.11         0.08 o
   0   2   0        133.84        135.92         1.82 o
   1   2   0        671.14        638.31         8.42 o
   2   2   0        340.10        321.28         5.24 o
   3   2   0        824.15        832.11        15.12 o
   4   2   0         14.06         15.11         1.22 o
   5   2   0          6.82          7.60         0.65 o
   6   2   0          0.01         -0.41         0.27 o
   7   2   0         67.31         67.59         2.70 o
   8   2   0          3.72          2.32         0.82 o
  -8   3   0          3.74          3.64         0.70 o
  -7   3   0          3.01          4.78         1.13 o
  -6   3   0         10.26          9.54         0.64 o
  -5   3   0         34.74         34.08         1.01 o
  -4   3   0        215.14        218.40         2.93 o
  -3   3   0          4.18          4.01         0.27 o
  -2   3   0        123.67        114.53         1.67 o
  -1   3   0          1.69          1.74         0.18 o
   0   3   0         44.51         45.34         0.79 o
   1   3   0        101.79        105.96         1.43 o
   2   3   0          0.37          0.34         0.11 o
   3   3   0         13.61         19.14         0.65 o
   4   3   0         50.24         57.28         2.09 o
   5   3   0         26.31         30.28         1.39 o
   6   3   0         10.70         11.60         0.69 o
   7   3   0         22.95         20.76         1.41 o
   8   3   0          6.52          4.25         0.82 o
  -8   4   0          5.41          6.66         0.98 o
  -7   4   0          1.29          0.61         0.64 o
  -6   4   0          6.41          6.83         0.76 o
  -5   4   0         32.77         33.32         1.20 o
  -4   4   0          1.45          1.97         0.31 o
  -3   4   0         21.91         25.47         0.74 o
  -2   4   0        193.29        203.29         3.38 o
  -1   4   0        564.92        540.27         9.37 o
   0   4   0        216.63        220.40         3.25 o
   1   4   0         18.21         22.91         0.61 o
   2   4   0         95.22        105.22         1.57 o
   3   4   0        594.18        619.29        11.41 o
   4   4   0          0.87         -0.02         0.28 o
   5   4   0         14.12         12.60         0.96 o
   6   4   0          1.43          0.65         0.92 o
   7   4   0          3.72          5.40         2.59 o
   8   4   0          1.02          3.24         2.59 o
  -7   5   0          0.52          0.69         1.13 o
  -6   5   0          0.02         -0.19         0.51 o
  -5   5   0          0.19         -0.64         0.43 o
  -4   5   0         51.59         53.52         1.39 o
  -3   5   0         96.08        101.29         1.81 o
  -2   5   0         70.18         74.09         1.50 o
  -1   5   0        103.11        100.48         2.05 o
   0   5   0         31.99         37.77         0.79 o
   1   5   0        644.17        647.21        11.17 o
   2   5   0         12.01          8.90         0.36 o
   3   5   0          0.12          0.27         0.19 o
   4   5   0         10.07          7.24         0.49 o
   5   5   0         42.08         33.87         1.28 o
   6   5   0          9.39          9.16         1.44 o
   7   5   0          0.27         -0.43         1.73 o
   8   5   0          1.70          3.02         2.59 o
  -7   6   0          0.51          1.18         0.65 o
  -6   6   0         35.53         39.90         2.82 o
  -5   6   0         17.00         15.23         1.00 o
  -4   6   0          8.66          8.74         0.74 o
  -3   6   0          0.10          0.28         0.33 o
  -2   6   0          1.32          2.05         0.32 o
  -1   6   0        330.59        358.22         6.45 o
   0   6   0          1.13          0.74         0.22 o
   1   6   0         23.32         24.08         0.91 o
   2   6   0        137.28        131.92         2.99 o
   3   6   0         66.07         65.12         1.20 o
   4   6   0         35.30         37.19         0.96 o
   5   6   0          3.75          4.55         0.43 o
   6   6   0         51.38         51.36         4.03 o
   7   6   0          2.14          2.16         1.08 o
  -6   7   0         23.12         28.58         2.71 o
  -5   7   0          9.23         10.60         0.96 o
  -4   7   0          1.76          1.88         0.51 o
  -3   7   0          0.03          0.55         0.35 o
  -2   7   0         29.93         31.31         1.08 o
  -1   7   0          0.02         -0.02         0.29 o
   0   7   0         23.14         22.42         1.37 o
   1   7   0        116.35        117.08         2.43 o
   2   7   0         77.46         83.23         2.06 o
   3   7   0         17.63         22.37         1.11 o
   4   7   0         29.54         32.45         0.94 o
   5   7   0          0.43         -0.64         0.66 o
   6   7   0          2.66          2.22         0.64 o
   7   7   0          0.49          2.81         2.16 o
  -6   8   0          1.42          1.21         1.19 o
  -5   8   0         60.47         68.06         4.32 o
  -4   8   0          7.13          7.58         1.07 o
  -3   8   0         14.95         13.87         1.22 o
  -2   8   0         10.50         11.26         0.91 o
  -1   8   0          0.54          0.22         0.50 o
   0   8   0          7.90          7.24         0.66 o
   1   8   0         77.60         78.93         2.47 o
   2   8   0        547.49        520.63        12.98 o
   3   8   0         24.26         25.89         0.98 o
   4   8   0          0.12          0.19         0.54 o
   5   8   0          0.54         -0.12         0.48 o
   6   8   0          6.74          6.16         0.99 o
  -5   9   0         20.09         17.67         1.60 o
  -4   9   0          0.38          1.04         0.83 o
  -3   9   0         16.98         15.83         1.44 o
  -2   9   0          3.96          3.59         0.66 o
  -1   9   0         25.56         24.98         1.29 o
   0   9   0          4.51          4.10         0.62 o
   1   9   0          0.02         -0.09         0.44 o
   2   9   0          6.60          7.44         0.83 o
   3   9   0         10.12          8.34         0.65 o
   4   9   0          8.78         10.65         1.04 o
   5   9   0          0.22          0.54         0.61 o
  -3  10   0          3.72          3.02         0.92 o
  -2  10   0         44.56         48.37         5.51 o
  -1  10   0         11.18         11.01         1.07 o
   0  10   0          0.87          0.86         0.57 o
   1  10   0          2.55          2.70         0.76 o
   2  10   0         19.35         19.55         1.11 o
   3  10   0          1.12          1.78         0.56 o
   4  10   0          3.63          5.18         1.30 o
  -2  11   0          2.64          0.86         0.92 o
  -1  11   0          2.19          2.92         0.92 o
   0  11   0          0.25          0.10         0.67 o
   1  11   0          0.58         -0.86         1.30 o
   2  11   0          1.39          2.89         0.83 o
  -2 -11   1          6.82          8.98         1.14 o
  -1 -11   1          0.00         -0.43         0.67 o
   0 -11   1          0.05         -1.01         0.67 o
   1 -11   1          3.15          2.36         0.83 o
   2 -11   1          5.38          5.00         1.07 o
  -4 -10   1          3.01          6.26         1.30 o
  -3 -10   1          1.12          0.22         0.56 o
  -2 -10   1          0.40          0.73         1.84 o
  -1 -10   1         14.82         14.46         1.73 o
   0 -10   1          5.68          5.56         1.26 o
   1 -10   1          0.00          0.07         0.50 o
   2 -10   1         13.53         11.23         1.22 o
   3 -10   1          0.38          0.65         0.86 o
  -5  -9   1          1.37          1.08         0.67 o
  -4  -9   1         15.22         12.48         1.14 o
  -3  -9   1         43.99         45.06         1.43 o
  -2  -9   1         20.41         17.15         1.24 o
  -1  -9   1          0.63          0.72         0.42 o
   0  -9   1          3.97          3.55         0.62 o
   1  -9   1          4.66          4.44         0.75 o
   2  -9   1          0.01          0.26         0.67 o
   3  -9   1          8.90         10.53         1.30 o
   4  -9   1          2.96          3.39         1.40 o
   5  -9   1          0.03          0.69         0.83 o
  -6  -8   1          0.10         -0.22         0.86 o
  -5  -8   1          0.42          0.22         0.52 o
  -4  -8   1          3.85          3.59         0.60 o
  -3  -8   1          8.67          8.14         0.61 o
  -2  -8   1        192.43        200.19         3.96 o
  -1  -8   1          0.31          0.43         0.37 o
   0  -8   1          9.03          7.25         0.70 o
   1  -8   1         67.71         67.25         2.03 o
   2  -8   1         51.96         52.18         2.31 o
   3  -8   1          6.58          6.67         0.98 o
   4  -8   1          0.04          0.32         0.76 o
   5  -8   1         14.19         14.75         1.44 o
   6  -8   1          1.08          1.08         0.83 o
  -6  -7   1          0.83          0.84         0.87 o
  -5  -7   1         23.37         27.06         1.39 o
  -4  -7   1         28.20         30.81         1.50 o
  -3  -7   1        114.29        109.32         2.19 o
  -2  -7   1         70.88         69.67         1.71 o
  -1  -7   1          2.31          1.75         0.56 o
   0  -7   1          1.10          1.08         0.37 o
   1  -7   1         37.13         35.28         1.13 o
   2  -7   1         45.58         45.01         1.35 o
   3  -7   1         12.45         11.97         1.00 o
   4  -7   1          0.28          0.10         0.78 o
   5  -7   1        130.02        143.93         8.53 o
   6  -7   1          7.43          8.59         0.94 o
  -7  -6   1          0.02         -0.22         0.61 o
  -6  -6   1         69.82         72.33         8.96 o
  -5  -6   1         46.59         49.33         1.35 o
  -4  -6   1         10.03          8.96         0.50 o
  -3  -6   1          1.98          1.49         0.26 o
  -2  -6   1        289.63        257.17         3.92 o
  -1  -6   1        151.81        157.05         3.82 o
   0  -6   1          0.03          0.20         0.22 o
   1  -6   1         92.15        104.42         2.21 o
   2  -6   1         17.42         16.79         0.78 o
   3  -6   1         11.76         11.36         0.61 o
   4  -6   1          0.02         -0.09         0.47 o
   5  -6   1        119.42        127.96         2.98 o
   6  -6   1          0.89          1.81         0.55 o
   7  -6   1          0.02         -0.50         1.14 o
  -7  -5   1          0.06          0.00         0.61 o
  -6  -5   1         11.88         12.17         2.07 o
  -5  -5   1          1.27          1.05         0.33 o
  -4  -5   1         53.70         55.95         1.19 o
  -3  -5   1        196.41        214.20         3.12 o
  -2  -5   1         43.62         45.66         1.07 o
  -1  -5   1        207.61        214.89         3.91 o
   0  -5   1         89.35        106.61         1.75 o
   1  -5   1        406.12        423.37         7.53 o
   2  -5   1         16.11         18.08         0.71 o
   3  -5   1          0.56          0.52         0.26 o
   4  -5   1          3.94          2.99         0.47 o
   5  -5   1         23.99         23.36         1.46 o
   6  -5   1         25.23         30.41         1.28 o
   7  -5   1          2.36          2.87         0.65 o
  -8  -4   1         16.69         20.63         3.02 o
  -7  -4   1          7.96          5.34         0.82 o
  -6  -4   1         29.97         28.92         1.24 o
  -5  -4   1          0.71          0.46         0.31 o
  -4  -4   1          9.92          9.07         0.48 o
  -3  -4   1          5.68          8.78         0.35 o
  -2  -4   1          8.36          8.51         0.35 o
  -1  -4   1         42.09         37.83         0.84 o
   0  -4   1         62.08         66.49         1.16 o
   1  -4   1        951.75       1053.38        18.08 o
   2  -4   1          0.45          0.08         0.22 o
   3  -4   1         42.74         51.60         1.09 o
   4  -4   1         50.23         54.23         1.15 o
   5  -4   1          3.46          3.73         0.51 o
   6  -4   1          9.45          9.30         0.64 o
   7  -4   1          0.16          0.09         0.73 o
   8  -4   1          9.48          8.01         0.84 o
  -8  -3   1          0.35         -0.70         0.61 o
  -7  -3   1          0.63          0.54         1.08 o
  -6  -3   1         21.83         21.54         0.79 o
  -5  -3   1          2.71          2.37         0.41 o
  -4  -3   1        164.37        180.13         3.71 o
  -3  -3   1         10.39         11.44         0.35 o
  -2  -3   1          0.22          0.27         0.13 o
  -1  -3   1       1402.77       1351.21        17.26 o
   0  -3   1        157.12        145.62         2.20 o
   1  -3   1         95.05        115.30         1.81 o
   2  -3   1         67.93         74.05         1.19 o
   3  -3   1         69.95         70.17         1.32 o
   4  -3   1        224.66        240.65         3.17 o
   5  -3   1         15.16         16.03         0.70 o
   6  -3   1         87.53         92.14         1.96 o
   7  -3   1          3.16          2.69         0.64 o
   8  -3   1         11.95         12.20         0.89 o
  -8  -2   1          9.50          8.56         1.03 o
  -7  -2   1          0.52         -0.59         0.61 o
  -6  -2   1          6.97          7.56         0.48 o
  -5  -2   1          3.02          2.19         0.28 o
  -4  -2   1        180.56        192.27         3.33 o
  -3  -2   1        156.39        159.85         1.98 o
  -2  -2   1          6.76          3.83         0.20 o
  -1  -2   1        433.29        415.55         5.81 o
   0  -2   1        164.16        148.34         1.80 o
   1  -2   1       1110.17       1152.40        12.46 o
   2  -2   1         58.44         64.64         0.97 o
   3  -2   1        263.06        275.83         3.76 o
   4  -2   1        100.19        124.55         1.88 o
   5  -2   1        124.56        119.20         1.85 o
   6  -2   1         29.68         30.52         0.99 o
   7  -2   1          4.27          4.11         0.82 o
   8  -2   1          1.57          0.23         0.81 o
  -8  -1   1         37.14         37.99         2.19 o
  -7  -1   1          0.24         -1.62         1.08 o
  -6  -1   1          0.02         -0.30         0.29 o
  -5  -1   1         87.92         89.20         1.57 o
  -4  -1   1        171.67        172.83         2.30 o
  -3  -1   1          0.52          1.66         0.14 o
  -2  -1   1         63.84         50.25         0.79 o
  -1  -1   1       9289.14       7697.88       136.84 o
   0  -1   1          0.88          0.32         0.08 o
   1  -1   1         31.24         37.56         0.48 o
   2  -1   1        922.24        942.78        10.73 o
   3  -1   1         67.10         69.17         1.00 o
   4  -1   1        112.17        116.63         1.63 o
   5  -1   1          1.88          2.28         0.19 o
   6  -1   1         34.31         35.35         0.90 o
   7  -1   1         20.82         21.12         1.56 o
   8  -1   1         10.43          8.77         1.20 o
  -8   0   1         15.41         14.61         1.42 o
  -7   0   1         65.53         70.26         2.27 o
  -6   0   1          0.07         -0.37         0.25 o
  -5   0   1         52.13         53.12         0.86 o
  -4   0   1        105.92         93.70         1.51 o
  -3   0   1        238.72        224.32         2.97 o
  -2   0   1       1636.09       1485.38        17.47 o
  -1   0   1         24.91         18.44         0.32 o
   0   0   1       1777.19       1703.91        20.13 o
   1   0   1         72.88         74.37         0.93 o
   2   0   1        544.63        559.37         6.69 o
   3   0   1         80.30         86.91         1.37 o
   4   0   1         71.41         82.35         1.51 o
   5   0   1         22.33         21.70         0.83 o
   6   0   1          7.61          8.35         0.52 o
   7   0   1          1.28          0.33         2.16 o
   8   0   1          0.82          2.48         0.82 o
  -8   1   1          0.11         -0.35         0.81 o
  -7   1   1          0.17          0.19         0.44 o
  -6   1   1          5.81          5.81         0.47 o
  -5   1   1         51.92         55.77         0.97 o
  -4   1   1          0.44          0.15         0.18 o
  -3   1   1          1.53          0.62         0.13 o
  -2   1   1         66.60         62.62         0.88 o
  -1   1   1        538.75        505.55         5.36 o
   0   1   1          0.24         -0.11         0.07 o
   1   1   1       2600.27       2417.97        36.59 o
   2   1   1         84.60         95.92         2.26 o
   3   1   1         21.84         18.57         1.14 o
   4   1   1        105.07        121.26         2.46 o
   5   1   1         16.78         15.46         1.12 o
   6   1   1        108.45        108.99         2.43 o
   7   1   1         70.54         71.56         2.68 o
   8   1   1          2.20          2.72         1.19 o
  -8   2   1          3.38          2.79         0.66 o
  -7   2   1         11.27         12.07         0.80 o
  -6   2   1          1.30          0.46         0.31 o
  -5   2   1          7.59          6.53         0.44 o
  -4   2   1         87.06         81.07         1.33 o
  -3   2   1         29.75         25.62         0.53 o
  -2   2   1          2.59          3.57         0.18 o
  -1   2   1          5.51          5.55         0.17 o
   0   2   1      10273.28       9251.97       125.67 o
   1   2   1         39.37         39.17         0.64 o
   2   2   1        109.81        100.78         2.02 o
   3   2   1        192.85        208.92         4.34 o
   4   2   1        309.35        300.27         7.14 o
   5   2   1          0.62          0.81         0.32 o
   6   2   1          0.66          0.13         0.86 o
   7   2   1        166.65        168.64        15.12 o
   8   2   1          0.53          0.33         0.62 o
  -8   3   1          0.24         -0.44         0.77 o
  -7   3   1          2.85          3.52         0.58 o
  -6   3   1         35.66         36.19         1.05 o
  -5   3   1          4.04          3.71         0.41 o
  -4   3   1         22.09         20.25         0.78 o
  -3   3   1         18.78         18.42         0.52 o
  -2   3   1         55.43         56.66         1.04 o
  -1   3   1         28.92         23.99         0.54 o
   0   3   1        246.68        231.50         3.35 o
   1   3   1         47.68         40.23         1.00 o
   2   3   1         54.96         67.01         1.25 o
   3   3   1         38.33         47.70         1.31 o
   4   3   1          8.06          6.91         0.62 o
   5   3   1          1.07          2.44         0.39 o
   6   3   1          7.36          6.35         1.73 o
   7   3   1         27.31         31.53         4.53 o
   8   3   1          0.47          1.51         2.38 o
  -7   4   1         11.47         11.84         1.02 o
  -6   4   1          0.53          0.31         0.49 o
  -5   4   1         70.31         72.14         1.69 o
  -4   4   1         42.61         47.80         1.15 o
  -3   4   1          9.75          8.88         0.54 o
  -2   4   1         21.97         21.94         0.79 o
  -1   4   1         47.70         41.05         1.19 o
   0   4   1        528.96        512.46         7.26 o
   1   4   1          6.06          5.48         0.25 o
   2   4   1          5.36          5.28         0.22 o
   3   4   1        722.58        813.44        14.96 o
   4   4   1          1.37          0.54         0.24 o
   5   4   1          8.41          7.03         0.67 o
   6   4   1          1.02          1.73         1.73 o
   7   4   1          0.60         -2.27         1.51 o
   8   4   1          3.26          7.34         3.02 o
  -7   5   1          3.70          3.07         0.70 o
  -6   5   1          0.01         -0.39         0.59 o
  -5   5   1         23.52         25.12         1.71 o
  -4   5   1          8.81          8.76         0.60 o
  -3   5   1          0.34         -0.25         0.24 o
  -2   5   1        355.10        370.82         5.89 o
  -1   5   1          4.15          3.30         0.30 o
   0   5   1         21.77         19.04         0.59 o
   1   5   1         49.16         44.49         0.82 o
   2   5   1          0.02         -0.01         0.15 o
   3   5   1          3.54          5.14         0.35 o
   4   5   1         37.17         34.56         1.06 o
   5   5   1         77.82         70.34         1.88 o
   6   5   1         25.81         23.11         3.46 o
   7   5   1         42.88         44.27         5.18 o
   8   5   1          1.10          0.43         1.94 o
  -7   6   1          3.00          3.54         0.80 o
  -6   6   1          9.70          8.93         0.87 o
  -5   6   1          7.91          8.00         0.79 o
  -4   6   1          0.00         -0.51         0.40 o
  -3   6   1          5.09          4.94         0.48 o
  -2   6   1         83.46         85.00         1.71 o
  -1   6   1         91.96         98.31         1.89 o
   0   6   1         96.04        101.11         1.69 o
   1   6   1         26.78         31.23         0.68 o
   2   6   1        199.01        203.89         2.99 o
   3   6   1         72.49         80.91         1.76 o
   4   6   1         26.41         23.26         0.79 o
   5   6   1         30.63         30.39         1.53 o
   6   6   1          0.01          0.84         0.75 o
   7   6   1          3.09          6.26         2.38 o
  -6   7   1         23.17         27.67         1.71 o
  -5   7   1          0.53         -0.61         0.54 o
  -4   7   1          0.05         -0.60         0.47 o
  -3   7   1          2.59          3.07         0.51 o
  -2   7   1          4.10          3.37         0.45 o
  -1   7   1          0.97          1.40         0.34 o
   0   7   1         67.80         66.91         1.83 o
   1   7   1        199.02        181.31         3.15 o
   2   7   1          1.57          1.56         0.33 o
   3   7   1          6.91          7.13         0.57 o
   4   7   1         60.66         62.76         2.47 o
   5   7   1         96.84         97.31         2.82 o
   6   7   1          0.00         -0.29         0.75 o
   7   7   1          0.31         -0.65         1.73 o
  -5   8   1          2.13          0.24         0.83 o
  -4   8   1          5.31          4.84         0.92 o
  -3   8   1          5.21          4.61         0.83 o
  -2   8   1          6.12          4.76         0.66 o
  -1   8   1         10.43         10.26         0.78 o
   0   8   1          2.21          2.96         0.50 o
   1   8   1         76.75         79.41         2.16 o
   2   8   1        158.24        150.72         4.61 o
   3   8   1         41.14         42.36         2.16 o
   4   8   1         12.14         11.31         1.04 o
   5   8   1          1.00          0.78         0.76 o
   6   8   1          6.52          4.84         1.04 o
  -5   9   1          0.24         -0.14         0.83 o
  -4   9   1          0.68          1.00         0.86 o
  -3   9   1         13.31         13.88         1.29 o
  -2   9   1         24.72         23.42         1.40 o
  -1   9   1         18.23         17.01         1.64 o
   0   9   1          2.24          1.76         0.53 o
   1   9   1         69.14         74.33         2.52 o
   2   9   1         13.43         13.36         0.85 o
   3   9   1          2.59          1.61         0.67 o
   4   9   1          2.68          3.94         0.76 o
   5   9   1          0.50          1.08         0.86 o
  -3  10   1          0.24          0.59         0.83 o
  -2  10   1          6.33          7.44         1.07 o
  -1  10   1          5.41          4.54         0.75 o
   0  10   1          0.06          0.43         0.61 o
   1  10   1         16.65         14.25         1.73 o
   2  10   1         47.21         49.45         1.97 o
   3  10   1          8.56          8.55         0.97 o
   4  10   1          1.11          2.16         1.08 o
  -2  11   1          0.14          0.22         0.76 o
  -1  11   1          0.13          1.08         1.08 o
   0  11   1          6.50          6.48         1.73 o
   1  11   1          0.03          0.17         0.67 o
   2  11   1          0.44          1.15         0.67 o
   3  11   1          1.48          2.81         1.30 o
  -1 -11   2         10.37         11.21         1.29 o
   0 -11   2          0.17          0.76         0.76 o
   1 -11   2          1.86          1.22         0.83 o
  -3 -10   2          3.36          4.78         0.70 o
  -2 -10   2          0.23         -0.32         0.61 o
  -1 -10   2          5.09          6.02         0.98 o
   0 -10   2          2.13          3.11         0.70 o
   1 -10   2          2.54          1.61         0.83 o
   2 -10   2          0.00          0.65         0.76 o
   3 -10   2          3.07          2.70         0.92 o
  -5  -9   2          4.38          4.32         1.30 o
  -4  -9   2          0.40          0.06         0.44 o
  -3  -9   2         20.49         23.41         1.12 o
  -2  -9   2          1.16          1.50         0.71 o
  -1  -9   2          0.12          0.37         0.47 o
   0  -9   2         35.13         33.25         1.62 o
   1  -9   2        129.04        122.70         4.22 o
   2  -9   2         16.14         13.73         1.37 o
   3  -9   2          0.09         -0.14         0.67 o
   4  -9   2          0.64          1.75         0.83 o
   5  -9   2          0.00          0.14         0.83 o
  -6  -8   2          0.59          0.43         0.86 o
  -5  -8   2          5.57          5.68         0.83 o
  -4  -8   2          1.64          1.28         0.42 o
  -3  -8   2          0.01         -0.19         0.38 o
  -2  -8   2          1.19          0.83         0.42 o
  -1  -8   2         10.97         10.33         0.73 o
   0  -8   2         95.53         96.43         2.36 o
   1  -8   2         15.79         12.90         0.87 o
   2  -8   2         28.94         24.96         1.60 o
   3  -8   2          8.06          7.32         0.98 o
   4  -8   2         54.15         53.37         2.36 o
   5  -8   2          1.28          1.19         0.76 o
  -6  -7   2          1.19         -0.14         1.19 o
  -5  -7   2          0.75          0.65         0.58 o
  -4  -7   2         25.51         28.09         0.98 o
  -3  -7   2        495.32        511.00         8.44 o
  -2  -7   2        119.67        119.97         2.71 o
  -1  -7   2         11.30         10.47         1.09 o
   0  -7   2          6.89          8.14         0.63 o
   1  -7   2         14.28         13.18         0.70 o
   2  -7   2         79.66         81.47         2.61 o
   3  -7   2          3.05          2.13         0.49 o
   4  -7   2        203.58        210.29         5.58 o
   5  -7   2         14.14         15.29         1.11 o
   6  -7   2          1.25          1.84         0.76 o
  -7  -6   2          1.21          2.48         0.82 o
  -6  -6   2          2.81          2.91         0.80 o
  -5  -6   2         11.12         11.89         1.00 o
  -4  -6   2         19.18         23.06         0.77 o
  -3  -6   2         70.53         72.93         1.48 o
  -2  -6   2        201.54        189.76         3.33 o
  -1  -6   2          6.10          6.45         0.41 o
   0  -6   2          2.93          3.76         0.38 o
   1  -6   2         34.73         42.60         1.39 o
   2  -6   2          0.77          0.82         0.34 o
   3  -6   2          3.92          4.34         0.48 o
   4  -6   2          6.47          6.15         0.67 o
   5  -6   2        119.36        124.75         3.41 o
   6  -6   2          6.09          6.60         1.06 o
   7  -6   2          0.00          1.26         0.64 o
  -7  -5   2         13.22         10.22         2.92 o
  -6  -5   2          0.02         -0.24         1.62 o
  -5  -5   2         48.76         52.91         1.57 o
  -4  -5   2         35.02         35.05         0.83 o
  -3  -5   2         75.91         65.77         1.22 o
  -2  -5   2         19.32         18.58         0.68 o
  -1  -5   2          0.16          0.51         0.20 o
   0  -5   2        400.80        447.36         7.05 o
   1  -5   2          1.37          1.67         0.30 o
   2  -5   2         17.31         22.43         0.78 o
   3  -5   2          3.92          5.56         0.45 o
   4  -5   2         48.73         51.24         1.30 o
   5  -5   2        101.06        105.86         2.24 o
   6  -5   2          3.49          3.33         0.59 o
   7  -5   2          5.34          6.68         0.79 o
  -7  -4   2          5.68          5.06         0.83 o
  -6  -4   2         21.76         23.69         1.51 o
  -5  -4   2         21.87         22.89         0.92 o
  -4  -4   2          5.11          5.08         0.37 o
  -3  -4   2         30.32         33.22         0.81 o
  -2  -4   2        444.67        436.83         9.38 o
  -1  -4   2         35.75         42.89         0.89 o
   0  -4   2        371.92        409.39         5.89 o
   1  -4   2        385.03        430.51         6.78 o
   2  -4   2        422.97        458.74         6.64 o
   3  -4   2         42.56         42.35         0.99 o
   4  -4   2         13.93         14.90         0.53 o
   5  -4   2          0.01         -0.28         0.27 o
   6  -4   2          0.01          0.53         0.45 o
   7  -4   2          2.65          1.69         0.54 o
   8  -4   2          3.98          4.35         0.70 o
  -8  -3   2          0.94          1.47         1.30 o
  -7  -3   2          0.31         -0.70         0.61 o
  -6  -3   2          4.69          5.73         0.65 o
  -5  -3   2          3.98          3.46         0.43 o
  -4  -3   2        367.91        379.34         6.28 o
  -3  -3   2         71.34         73.07         1.40 o
  -2  -3   2         10.65          7.46         0.34 o
  -1  -3   2        157.29        148.01         2.93 o
   0  -3   2        558.43        546.26         7.68 o
   1  -3   2        806.85        863.46        11.29 o
   2  -3   2         60.75         71.78         1.07 o
   3  -3   2         73.80         82.03         1.20 o
   4  -3   2         44.43         44.55         0.87 o
   5  -3   2         27.65         29.19         0.84 o
   6  -3   2          1.14          0.76         0.38 o
   7  -3   2          8.20          8.05         1.21 o
   8  -3   2          2.90          2.72         0.54 o
  -8  -2   2          7.97          6.83         3.46 o
  -7  -2   2          3.71          2.75         1.62 o
  -6  -2   2          5.34          6.32         1.16 o
  -5  -2   2         33.73         33.25         0.68 o
  -4  -2   2         21.39         20.08         0.54 o
  -3  -2   2          8.74         11.10         0.36 o
  -2  -2   2        178.13        169.87         2.34 o
  -1  -2   2          1.20          0.47         0.14 o
   0  -2   2          7.62          7.36         0.27 o
   1  -2   2        453.51        468.66         5.45 o
   2  -2   2         55.70         52.23         0.77 o
   3  -2   2        791.69        860.79        10.33 o
   4  -2   2          7.45          9.20         0.37 o
   5  -2   2         26.66         24.74         0.66 o
   6  -2   2          0.02         -0.28         0.29 o
   7  -2   2          4.78          3.80         0.54 o
   8  -2   2         14.75         14.90         1.41 o
  -8  -1   2         19.97         14.64         3.35 o
  -7  -1   2          0.00         -0.28         0.93 o
  -6  -1   2          8.89          8.73         0.59 o
  -5  -1   2         29.85         33.98         0.70 o
  -4  -1   2        109.69        115.71         1.86 o
  -3  -1   2        203.81        191.77         2.64 o
  -2  -1   2        122.42        117.62         1.95 o
  -1  -1   2        548.71        522.57         6.68 o
   0  -1   2          0.42         -0.17         0.12 o
   1  -1   2        211.55        214.18         2.22 o
   2  -1   2          4.02          4.54         0.18 o
   3  -1   2       1199.01       1328.90        15.97 o
   4  -1   2        204.12        226.46         3.11 o
   5  -1   2          1.86          1.84         0.19 o
   6  -1   2         88.33         91.44         2.53 o
   7  -1   2          5.91          5.10         1.40 o
   8  -1   2          6.09          4.97         1.08 o
  -8   0   2          5.83          7.32         1.20 o
  -7   0   2          1.77          0.86         0.59 o
  -6   0   2          9.45          8.79         0.64 o
  -5   0   2          1.19          1.18         0.21 o
  -4   0   2        144.86        144.97         2.07 o
  -3   0   2         78.91         69.37         1.17 o
  -2   0   2        112.97         95.90         1.39 o
  -1   0   2          9.30          4.24         0.34 o
   0   0   2         67.67         66.35         0.89 o
   1   0   2        307.53        298.72         3.27 o
   2   0   2         35.23         38.54         0.46 o
   3   0   2         28.29         34.14         0.85 o
   4   0   2        301.15        315.14         5.22 o
   5   0   2         40.14         43.00         1.27 o
   6   0   2         44.99         48.95         1.71 o
   7   0   2          5.69          5.69         0.82 o
   8   0   2          5.04          5.18         1.62 o
  -8   1   2         23.15         28.44         1.82 o
  -7   1   2          0.27          0.04         0.46 o
  -6   1   2          2.06          2.35         0.42 o
  -5   1   2          1.46          1.04         0.23 o
  -4   1   2         67.67         67.91         1.24 o
  -3   1   2         21.19         16.82         0.41 o
  -2   1   2        223.28        196.20         2.44 o
  -1   1   2      23793.59      21594.72       678.72 o
   0   1   2          8.05          7.10         0.17 o
   1   1   2       1223.98       1226.75        13.50 o
   2   1   2        104.38        101.89         2.02 o
   3   1   2         19.43         23.23         1.03 o
   4   1   2          3.58          3.54         0.26 o
   5   1   2          6.99          5.56         0.41 o
   6   1   2        401.81        370.45        11.66 o
   7   1   2         31.49         36.63         1.39 o
   8   1   2          0.93          1.39         0.63 o
  -8   2   2          4.07          5.76         0.80 o
  -7   2   2         23.71         25.47         1.18 o
  -6   2   2          4.12          4.08         0.45 o
  -5   2   2         13.87         13.64         0.65 o
  -4   2   2         24.26         23.30         0.58 o
  -3   2   2        390.91        394.36         4.86 o
  -2   2   2        122.33        123.16         1.65 o
  -1   2   2        377.18        344.92         3.96 o
   0   2   2       1128.04       1004.56        11.19 o
   1   2   2        124.55        105.32         1.38 o
   2   2   2          0.73          0.25         0.13 o
   3   2   2         69.34         82.92         2.35 o
   4   2   2         29.26         30.12         1.32 o
   5   2   2          7.30          6.97         1.11 o
   6   2   2         11.15          7.05         0.81 o
   7   2   2         39.97         40.17         4.97 o
   8   2   2          8.32         12.09         3.46 o
  -8   3   2          2.95          3.48         1.38 o
  -7   3   2          0.35          0.06         0.59 o
  -6   3   2         17.08         16.81         0.82 o
  -5   3   2         94.01         99.78         2.00 o
  -4   3   2          0.07         -0.36         0.24 o
  -3   3   2         28.38         25.47         0.74 o
  -2   3   2         26.05         23.51         0.60 o
  -1   3   2        171.79        170.95         2.21 o
   0   3   2         48.42         36.99         0.65 o
   1   3   2        167.34        152.08         2.28 o
   2   3   2       1314.91       1332.34        22.17 o
   3   3   2         63.55         60.26         1.58 o
   4   3   2          1.78          3.77         0.58 o
   5   3   2         34.77         38.10         2.19 o
   6   3   2        109.83        111.21         7.13 o
   7   3   2         22.73         22.24         3.89 o
   8   3   2          0.00          2.81         2.38 o
  -7   4   2          1.69          1.57         0.66 o
  -6   4   2          5.15          5.82         0.63 o
  -5   4   2         40.29         39.08         1.15 o
  -4   4   2          9.79          8.20         0.58 o
  -3   4   2          0.04          0.00         0.20 o
  -2   4   2          3.35          3.27         0.35 o
  -1   4   2          2.62          3.37         0.27 o
   0   4   2        191.16        176.45         2.46 o
   1   4   2         10.48          8.62         0.28 o
   2   4   2         22.14         29.14         0.89 o
   3   4   2         32.76         43.65         0.94 o
   4   4   2         58.38         63.06         3.21 o
   5   4   2         48.28         46.70         2.70 o
   6   4   2         18.85         20.95         3.24 o
   7   4   2         14.39         14.68         3.24 o
   8   4   2          3.65          5.40         2.59 o
  -7   5   2          0.05         -0.92         0.64 o
  -6   5   2          4.41          3.65         0.64 o
  -5   5   2          0.01         -0.54         0.44 o
  -4   5   2          2.33          2.61         0.50 o
  -3   5   2          4.19          5.16         0.42 o
  -2   5   2        120.65        125.64         2.28 o
  -1   5   2         31.91         34.87         0.89 o
   0   5   2         27.26         26.22         0.58 o
   1   5   2         54.24         58.76         1.00 o
   2   5   2        397.68        430.41         7.03 o
   3   5   2         14.84         12.53         0.58 o
   4   5   2         22.00         20.59         1.10 o
   5   5   2          0.10          0.02         0.48 o
   6   5   2          1.62          0.65         1.73 o
   7   5   2          4.04          4.97         2.38 o
   8   5   2          1.27          3.67         2.59 o
  -6   6   2          0.07         -0.84         0.56 o
  -5   6   2         10.82         10.49         0.91 o
  -4   6   2          6.00          5.70         0.66 o
  -3   6   2          1.03          0.59         0.34 o
  -2   6   2          1.12          1.30         0.32 o
  -1   6   2          5.32          4.16         0.50 o
   0   6   2        139.40        140.89         2.08 o
   1   6   2          1.66          2.20         0.23 o
   2   6   2          0.08         -0.07         0.20 o
   3   6   2          0.23          1.40         0.22 o
   4   6   2         41.21         34.01         1.68 o
   5   6   2          1.08          0.13         0.60 o
   6   6   2          0.22          0.47         0.75 o
   7   6   2          7.60          7.99         2.59 o
  -6   7   2          4.99          3.21         0.93 o
  -5   7   2          0.81         -0.63         0.64 o
  -4   7   2          0.01          0.00         0.61 o
  -3   7   2          2.17          1.87         0.58 o
  -2   7   2        159.16        169.18         5.72 o
  -1   7   2          3.39          3.60         0.50 o
   0   7   2          4.25          4.94         0.49 o
   1   7   2         69.19         65.95         2.35 o
   2   7   2         30.72         30.36         0.80 o
   3   7   2         10.67         10.02         1.14 o
   4   7   2         22.66         26.44         1.24 o
   5   7   2        109.95        104.30         5.40 o
   6   7   2          7.74          6.18         1.19 o
   7   7   2          9.22         15.76         3.24 o
  -5   8   2          1.62          0.94         0.83 o
  -4   8   2          0.59          0.02         0.76 o
  -3   8   2         10.62          7.45         0.92 o
  -2   8   2          2.08          2.79         0.53 o
  -1   8   2         15.45         18.01         1.19 o
   0   8   2         23.06         22.81         1.61 o
   1   8   2         20.13         21.35         0.91 o
   2   8   2         11.65         12.00         0.81 o
   3   8   2         19.89         21.04         1.29 o
   4   8   2         10.25          8.28         0.88 o
   5   8   2          3.67          3.76         0.72 o
  -4   9   2          1.79          2.65         0.83 o
  -3   9   2          5.86          5.08         1.30 o
  -2   9   2          0.86         -0.31         0.59 o
  -1   9   2          4.36          3.17         0.62 o
   0   9   2         28.50         29.47         1.66 o
   1   9   2        330.58        365.17        13.60 o
   2   9   2          6.53          7.61         0.70 o
   3   9   2          0.36         -0.22         0.65 o
   4   9   2          0.15         -0.78         0.52 o
   5   9   2          6.19          6.26         1.08 o
  -3  10   2          0.26          0.11         0.76 o
  -2  10   2          1.89          1.73         0.76 o
  -1  10   2          3.22          2.81         0.70 o
   0  10   2          0.20          0.79         0.67 o
   1  10   2          8.56          9.27         1.84 o
   2  10   2         16.73         15.74         1.14 o
   3  10   2          8.17          8.21         1.30 o
   4  10   2          0.06         -0.22         0.86 o
  -1  11   2          1.46          1.08         0.76 o
   0  11   2          1.30          1.73         1.62 o
   1  11   2          6.46          7.22         0.98 o
   2  11   2          2.96          3.12         0.83 o
   3  11   2          1.54          1.30         1.08 o
  -3 -10   3          8.41         11.28         0.95 o
  -2 -10   3          0.83          0.67         0.67 o
  -1 -10   3          0.04         -0.11         0.61 o
   0 -10   3          4.76          1.30         0.62 o
   1 -10   3         14.55         14.65         1.44 o
   2 -10   3          0.73          1.51         0.92 o
   3 -10   3         10.53         11.79         1.37 o
  -4  -9   3          1.90          2.04         0.67 o
  -3  -9   3          1.15          0.67         0.49 o
  -2  -9   3         25.57         28.24         1.43 o
  -1  -9   3         13.49         12.91         1.00 o
   0  -9   3          0.82          1.06         0.57 o
   1  -9   3         28.23         22.78         1.33 o
   2  -9   3          0.02          0.31         0.67 o
   3  -9   3          0.49          0.65         0.76 o
   4  -9   3          0.04          0.27         0.83 o
  -5  -8   3         12.88         13.17         1.73 o
  -4  -8   3         28.72         29.47         1.28 o
  -3  -8   3         12.96         12.20         0.97 o
  -2  -8   3          0.16         -0.07         0.45 o
  -1  -8   3          1.39          1.55         0.47 o
   0  -8   3          0.27          1.33         0.45 o
   1  -8   3          0.80          0.20         0.45 o
   2  -8   3          6.60          6.21         0.85 o
   3  -8   3          1.12          1.01         0.67 o
   4  -8   3          1.58          2.65         0.83 o
   5  -8   3          0.61          1.37         0.83 o
  -6  -7   3          0.09         -0.22         0.79 o
  -5  -7   3          2.91          2.90         1.19 o
  -4  -7   3          0.13         -0.23         0.35 o
  -3  -7   3        188.67        192.31         4.03 o
  -2  -7   3          5.82          6.65         0.53 o
  -1  -7   3          2.07          1.44         0.41 o
   0  -7   3        102.00        102.34         3.62 o
   1  -7   3        109.17         92.56         3.68 o
   2  -7   3         32.61         30.56         1.13 o
   3  -7   3          3.41          3.26         0.60 o
   4  -7   3         49.38         53.77         1.74 o
   5  -7   3          7.57          7.88         1.25 o
   6  -7   3          2.90          1.84         0.76 o
  -6  -6   3         13.71         13.95         4.75 o
  -5  -6   3          8.48          8.60         0.61 o
  -4  -6   3         33.13         32.85         1.17 o
  -3  -6   3         11.76          9.84         0.62 o
  -2  -6   3          0.29         -0.10         0.32 o
  -1  -6   3          0.89          1.21         0.31 o
   0  -6   3         75.42         71.19         1.57 o
   1  -6   3        129.34        133.36         2.54 o
   2  -6   3          4.19          4.44         0.45 o
   3  -6   3         22.68         18.97         0.87 o
   4  -6   3        281.32        275.63         4.86 o
   5  -6   3         12.74         12.70         0.75 o
   6  -6   3          3.47          3.25         0.94 o
   7  -6   3          7.92          7.44         2.05 o
  -7  -5   3         26.42         28.98         2.59 o
  -6  -5   3         14.73         11.86         1.19 o
  -5  -5   3          3.73          4.09         0.48 o
  -4  -5   3          0.55          0.30         0.39 o
  -3  -5   3        264.90        261.92         4.88 o
  -2  -5   3        190.71        190.85         4.16 o
  -1  -5   3          4.16          4.99         0.38 o
   0  -5   3        194.79        213.07         3.61 o
   1  -5   3         11.60          8.73         0.51 o
   2  -5   3         70.78         65.24         1.31 o
   3  -5   3         25.62         28.20         1.00 o
   4  -5   3        425.76        439.80         6.14 o
   5  -5   3         32.29         32.89         1.01 o
   6  -5   3          0.40          0.46         0.66 o
   7  -5   3          0.42          1.35         0.64 o
  -7  -4   3          2.69          2.82         0.81 o
  -6  -4   3          1.71          1.96         0.65 o
  -5  -4   3         19.09         20.73         0.93 o
  -4  -4   3        107.20        107.08         2.02 o
  -3  -4   3         10.24          9.06         0.45 o
  -2  -4   3         83.85         85.67         1.63 o
  -1  -4   3         17.08         17.32         0.67 o
   0  -4   3        417.80        437.60         6.87 o
   1  -4   3          6.49          5.05         0.34 o
   2  -4   3          0.20          0.13         0.21 o
   3  -4   3          8.98          9.83         0.55 o
   4  -4   3         35.64         36.31         0.94 o
   5  -4   3         37.38         32.60         0.93 o
   6  -4   3          1.76          1.99         0.54 o
   7  -4   3          7.30          7.02         0.94 o
   8  -4   3          3.00          3.45         0.76 o
  -7  -3   3          6.43          6.75         4.53 o
  -6  -3   3          1.25          2.31         0.40 o
  -5  -3   3          8.25          7.59         0.72 o
  -4  -3   3         14.76         16.12         0.65 o
  -3  -3   3         11.90         12.13         0.46 o
  -2  -3   3         31.17         25.78         0.96 o
  -1  -3   3         75.42         78.47         1.39 o
   0  -3   3       1126.76       1200.46        16.44 o
   1  -3   3         16.88         20.42         0.53 o
   2  -3   3         80.05         94.91         1.42 o
   3  -3   3         32.53         37.58         0.71 o
   4  -3   3         47.66         42.20         0.81 o
   5  -3   3          0.09          0.06         0.26 o
   6  -3   3          2.98          4.60         0.55 o
   7  -3   3         39.43         38.11         1.47 o
   8  -3   3          0.68          1.14         0.54 o
  -8  -2   3          1.89          1.86         1.01 o
  -7  -2   3          8.27          7.93         1.40 o
  -6  -2   3          0.28          0.25         0.40 o
  -5  -2   3         10.40          9.56         0.59 o
  -4  -2   3          1.06          0.74         0.22 o
  -3  -2   3         13.56         11.81         0.52 o
  -2  -2   3        307.45        290.57         3.94 o
  -1  -2   3        141.62        126.47         1.97 o
   0  -2   3        205.73        218.80         3.51 o
   1  -2   3        109.14        123.88         1.51 o
   2  -2   3         43.56         38.30         0.64 o
   3  -2   3        282.05        336.01         4.30 o
   4  -2   3        132.72        141.13         1.87 o
   5  -2   3        237.90        240.29         3.23 o
   6  -2   3         40.52         38.77         1.19 o
   7  -2   3         32.26         33.26         2.10 o
   8  -2   3          2.37          2.13         1.08 o
  -8  -1   3          0.68          0.14         2.27 o
  -7  -1   3          0.56          0.12         0.44 o
  -6  -1   3          0.09          0.39         0.40 o
  -5  -1   3         56.50         56.55         1.23 o
  -4  -1   3        126.22        129.94         2.53 o
  -3  -1   3          8.61          6.31         0.28 o
  -2  -1   3          0.13         -0.27         0.18 o
  -1  -1   3         29.25         22.40         0.55 o
   0  -1   3        654.02        644.72         8.24 o
   1  -1   3        223.63        226.52         2.68 o
   2  -1   3        519.24        530.94         5.59 o
   3  -1   3        815.24        942.21        10.73 o
   4  -1   3        136.96        135.82         1.76 o
   5  -1   3         56.28         54.48         0.93 o
   6  -1   3          0.83          1.22         0.50 o
   7  -1   3          6.66          5.09         1.00 o
   8  -1   3          0.08          0.78         0.81 o
  -8   0   3          0.19         -0.27         0.83 o
  -7   0   3          0.77          0.12         0.46 o
  -6   0   3         10.90         10.48         0.68 o
  -5   0   3         26.93         27.62         0.79 o
  -4   0   3          5.08          5.22         0.29 o
  -3   0   3         51.59         48.97         0.89 o
  -2   0   3       1079.26       1000.89        12.68 o
  -1   0   3        125.57        107.50         1.69 o
   0   0   3         48.54         46.84         0.71 o
   1   0   3       1072.55       1096.15        13.98 o
   2   0   3         44.96         48.16         0.73 o
   3   0   3        397.25        437.84         5.07 o
   4   0   3         38.96         47.07         1.03 o
   5   0   3         45.82         45.65         1.11 o
   6   0   3         19.93         21.99         1.02 o
   7   0   3         28.31         22.67         2.92 o
   8   0   3          0.27         -0.81         1.62 o
  -8   1   3         18.83         24.03         1.97 o
  -7   1   3          0.04         -0.79         0.53 o
  -6   1   3          8.91          8.28         0.94 o
  -5   1   3         19.57         18.00         0.90 o
  -4   1   3         48.47         48.37         1.40 o
  -3   1   3        260.44        247.65         3.14 o
  -2   1   3        101.83         98.79         1.49 o
  -1   1   3       3638.95       3370.65        44.85 o
   0   1   3         52.22         49.17         0.79 o
   1   1   3        116.89        105.27         1.27 o
   2   1   3        384.68        404.85         6.60 o
   3   1   3         59.92         66.21         1.24 o
   4   1   3          0.44          0.39         0.30 o
   5   1   3         12.92         12.72         1.01 o
   6   1   3         47.49         39.30         4.53 o
   7   1   3          5.81          7.56         2.81 o
   8   1   3          0.59          1.03         0.61 o
  -7   2   3          0.66          1.30         0.59 o
  -6   2   3          9.97          9.35         0.63 o
  -5   2   3          0.27         -0.32         0.32 o
  -4   2   3          0.78          0.96         0.22 o
  -3   2   3         21.73         21.10         0.64 o
  -2   2   3        135.47        125.81         1.97 o
  -1   2   3        145.64        131.13         2.20 o
   0   2   3        851.76        773.57         9.32 o
   1   2   3        123.95        129.18         1.70 o
   2   2   3          2.11          4.54         0.24 o
   3   2   3        178.52        203.79         4.26 o
   4   2   3        187.62        188.36         4.73 o
   5   2   3         33.56         34.56         2.92 o
   6   2   3        218.29        214.22        10.80 o
   7   2   3          2.41          1.51         2.16 o
   8   2   3         12.08         10.37         3.46 o
  -7   3   3          0.18          0.95         0.65 o
  -6   3   3          3.50          2.59         0.49 o
  -5   3   3         18.89         15.47         1.22 o
  -4   3   3          1.22          1.20         0.29 o
  -3   3   3          0.86          0.88         0.23 o
  -2   3   3          8.55         12.48         0.55 o
  -1   3   3       1643.10       1577.84        21.39 o
   0   3   3         35.09         30.34         0.56 o
   1   3   3         29.81         22.64         0.57 o
   2   3   3        116.51        131.56         2.31 o
   3   3   3        402.77        407.78         8.12 o
   4   3   3         15.26         20.06         1.44 o
   5   3   3         23.72         20.89         2.48 o
   6   3   3        379.24        362.14        15.98 o
   7   3   3          1.06          0.00         1.94 o
   8   3   3          5.93          3.89         2.59 o
  -7   4   3          4.48          3.50         0.93 o
  -6   4   3          2.81          1.84         0.53 o
  -5   4   3          1.34          0.27         0.43 o
  -4   4   3          2.43          2.49         0.49 o
  -3   4   3          3.09          1.28         0.29 o
  -2   4   3          0.80          0.36         0.21 o
  -1   4   3          0.93          1.10         0.26 o
   0   4   3         19.67         22.50         0.51 o
   1   4   3         41.29         45.62         0.85 o
   2   4   3          5.57          7.13         0.30 o
   3   4   3          0.14          0.20         0.16 o
   4   4   3         14.58         10.22         0.85 o
   5   4   3          5.83          8.21         1.11 o
   6   4   3         39.96         41.03         4.75 o
   7   4   3          5.45          5.83         2.38 o
   8   4   3          7.53          9.50         3.02 o
  -7   5   3          0.07          0.30         0.65 o
  -6   5   3          5.26          3.51         0.66 o
  -5   5   3          9.88          9.26         0.90 o
  -4   5   3          2.82          2.71         0.47 o
  -3   5   3         42.80         42.86         1.11 o
  -2   5   3         19.05         14.61         0.61 o
  -1   5   3         16.86         16.62         0.61 o
   0   5   3          3.37          5.71         0.30 o
   1   5   3          4.37          2.90         0.25 o
   2   5   3        593.12        642.77         9.31 o
   3   5   3         23.11         23.10         1.32 o
   4   5   3          0.50          0.32         0.46 o
   5   5   3          9.11          8.32         1.19 o
   6   5   3          0.75         -0.65         1.51 o
   7   5   3          2.22          3.46         1.94 o
   8   5   3          1.55          1.08         2.16 o
  -6   6   3          1.33         -0.43         0.76 o
  -5   6   3          4.88          3.95         0.66 o
  -4   6   3          0.30          0.10         0.40 o
  -3   6   3         86.54         90.28         2.05 o
  -2   6   3          0.72          0.36         0.28 o
  -1   6   3          6.14          6.12         0.71 o
   0   6   3         75.95         80.96         1.35 o
   1   6   3          0.29         -0.09         0.17 o
   2   6   3         14.32         14.93         0.54 o
   3   6   3         59.34         58.05         1.25 o
   4   6   3         90.33         73.21         3.89 o
   5   6   3         58.76         53.70         2.36 o
   6   6   3         46.61         50.75         4.53 o
   7   6   3          7.36          6.26         2.38 o
  -6   7   3          1.09          0.10         0.69 o
  -5   7   3          0.76          0.43         0.76 o
  -4   7   3          1.46          0.12         0.86 o
  -3   7   3          6.49          5.87         0.66 o
  -2   7   3         31.42         31.20         1.28 o
  -1   7   3         13.10         12.92         0.78 o
   0   7   3          1.05          1.24         0.41 o
   1   7   3         79.11         85.48         1.59 o
   2   7   3         64.42         66.48         1.49 o
   3   7   3         22.51         22.43         0.86 o
   4   7   3         36.36         39.33         1.58 o
   5   7   3          0.01          0.43         0.86 o
   6   7   3          1.09          1.51         1.08 o
  -5   8   3          0.02         -0.22         0.76 o
  -4   8   3          0.05         -0.29         0.67 o
  -3   8   3          0.42         -0.11         0.61 o
  -2   8   3          6.27          6.36         0.84 o
  -1   8   3         13.20         13.17         0.91 o
   0   8   3        100.22        112.67         3.51 o
   1   8   3          0.52         -0.02         0.32 o
   2   8   3          5.00          5.09         1.40 o
   3   8   3         39.34         40.16         2.54 o
   4   8   3         54.64         53.24         3.78 o
   5   8   3          0.37          1.94         1.08 o
  -4   9   3          0.62          0.65         1.19 o
  -3   9   3          1.33          1.19         0.76 o
  -2   9   3         11.08          9.05         1.01 o
  -1   9   3          1.72          1.23         0.57 o
   0   9   3         27.07         32.51         1.40 o
   1   9   3         94.86         90.25         3.52 o
   2   9   3         19.29         21.44         3.46 o
   3   9   3          3.50          3.53         0.83 o
   4   9   3          0.32          1.08         0.86 o
   5   9   3         12.93         10.58         1.30 o
  -3  10   3          6.60          5.06         0.98 o
  -2  10   3          7.78          7.75         1.14 o
  -1  10   3          0.94          1.11         0.57 o
   0  10   3         10.36          9.66         0.98 o
   1  10   3          3.28          4.03         0.97 o
   2  10   3          0.34         -0.65         1.08 o
   3  10   3          0.85          2.59         1.08 o
   4  10   3          2.52          3.67         1.08 o
  -1  11   3          0.00         -0.09         1.51 o
   0  11   3          6.43          6.77         0.98 o
   1  11   3         31.07         34.43         1.81 o
   2  11   3          0.95          0.00         1.08 o
  -2 -10   4          7.79         11.51         1.29 o
  -1 -10   4          0.01          0.86         0.76 o
   0 -10   4          2.98          2.81         0.92 o
   1 -10   4          1.05          1.47         0.83 o
   2 -10   4          0.03          0.41         0.83 o
  -4  -9   4          2.20          2.32         0.83 o
  -3  -9   4          0.11          0.96         0.86 o
  -2  -9   4          8.37         10.27         1.07 o
  -1  -9   4          1.65          2.59         0.62 o
   0  -9   4          1.37          1.87         0.62 o
   1  -9   4          2.02          1.40         0.76 o
   2  -9   4          5.54          7.63         1.14 o
   3  -9   4          0.49          1.61         0.83 o
   4  -9   4          1.49          2.18         0.98 o
  -5  -8   4          2.03          1.56         0.67 o
  -4  -8   4          8.37          8.81         1.73 o
  -3  -8   4          0.09         -0.43         0.42 o
  -2  -8   4          1.76          1.36         0.49 o
  -1  -8   4         42.10         39.77         1.64 o
   0  -8   4        158.52        145.89         3.28 o
   1  -8   4         32.56         27.33         1.37 o
   2  -8   4          0.73          1.08         0.76 o
   3  -8   4          7.31          8.94         1.14 o
   4  -8   4          0.86          1.20         0.83 o
   5  -8   4          0.33          0.09         0.72 o
  -5  -7   4          0.01          0.61         0.50 o
  -4  -7   4          2.86          3.65         0.64 o
  -3  -7   4         10.02         10.75         1.11 o
  -2  -7   4         21.41         20.45         1.03 o
  -1  -7   4         89.00         90.28         2.23 o
   0  -7   4         19.55         15.95         0.91 o
   1  -7   4         40.20         30.11         1.26 o
   2  -7   4         21.27         19.41         1.26 o
   3  -7   4         74.46         70.31         2.06 o
   4  -7   4          1.15          1.16         0.57 o
   5  -7   4          0.19          1.11         0.60 o
   6  -7   4          4.22          6.44         0.98 o
  -6  -6   4          1.31          2.28         1.19 o
  -5  -6   4         10.68         12.99         0.90 o
  -4  -6   4        240.24        261.56         5.28 o
  -3  -6   4         91.88         95.72         3.30 o
  -2  -6   4         14.61         14.56         1.06 o
  -1  -6   4          4.07          5.60         0.54 o
   0  -6   4          5.81          4.21         0.52 o
   1  -6   4        100.15         97.02         2.96 o
   2  -6   4          2.64          4.52         0.54 o
   3  -6   4        353.97        355.92         6.04 o
   4  -6   4        105.19        111.47         2.37 o
   5  -6   4          0.85          0.68         0.45 o
   6  -6   4          5.31          4.50         0.83 o
  -6  -5   4          2.08          1.15         0.54 o
  -5  -5   4         10.81          9.63         0.78 o
  -4  -5   4         18.05         20.33         0.94 o
  -3  -5   4        136.03        133.73         2.85 o
  -2  -5   4          2.51          2.36         0.47 o
  -1  -5   4          0.91          0.52         0.28 o
   0  -5   4          7.61          9.44         0.57 o
   1  -5   4         10.47          9.08         0.50 o
   2  -5   4         15.77         16.66         0.87 o
   3  -5   4          0.00          0.33         0.37 o
   4  -5   4        282.77        285.21         4.95 o
   5  -5   4         31.12         29.78         1.10 o
   6  -5   4          0.02          0.55         0.50 o
   7  -5   4          0.44         -0.54         0.53 o
  -7  -4   4          0.08          1.40         0.83 o
  -6  -4   4         15.38         19.31         2.59 o
  -5  -4   4          7.99          6.31         0.66 o
  -4  -4   4         10.54         10.56         0.56 o
  -3  -4   4          0.15         -0.35         0.23 o
  -2  -4   4          3.09          3.65         0.35 o
  -1  -4   4        246.30        268.55         4.46 o
   0  -4   4          0.14          0.00         0.22 o
   1  -4   4         50.56         57.23         1.31 o
   2  -4   4          0.01          0.33         0.20 o
   3  -4   4         59.96         58.30         1.23 o
   4  -4   4        123.53        122.72         2.43 o
   5  -4   4          0.05         -0.35         0.31 o
   6  -4   4          8.60          8.91         0.72 o
   7  -4   4          0.04          0.28         0.53 o
  -7  -3   4          8.77         10.96         1.22 o
  -6  -3   4          4.18          5.11         0.60 o
  -5  -3   4          2.74          2.94         0.53 o
  -4  -3   4         18.87         20.72         0.89 o
  -3  -3   4         33.25         36.42         0.99 o
  -2  -3   4         17.78         16.48         0.60 o
  -1  -3   4        118.97        122.15         2.24 o
   0  -3   4        479.18        516.78         8.01 o
   1  -3   4        419.97        450.09         6.04 o
   2  -3   4         19.03         23.41         0.59 o
   3  -3   4         56.17         60.82         1.03 o
   4  -3   4         10.65         14.45         0.55 o
   5  -3   4         27.68         24.69         0.74 o
   6  -3   4          0.80          0.35         0.43 o
   7  -3   4         19.78         20.48         2.20 o
   8  -3   4          0.01          2.34         1.40 o
  -7  -2   4          0.77          1.08         0.92 o
  -6  -2   4          1.19          0.66         0.42 o
  -5  -2   4         86.51         89.09         2.04 o
  -4  -2   4         18.19         14.37         0.56 o
  -3  -2   4         27.97         23.50         0.76 o
  -2  -2   4          0.58         -0.16         0.21 o
  -1  -2   4         97.63         88.70         1.67 o
   0  -2   4        314.20        311.00         4.94 o
   1  -2   4         27.41         32.83         0.65 o
   2  -2   4        138.42        130.96         1.63 o
   3  -2   4          9.91         14.57         0.51 o
   4  -2   4         37.05         40.23         0.76 o
   5  -2   4         25.96         27.63         0.64 o
   6  -2   4         12.79         11.60         0.79 o
   7  -2   4         11.67         10.60         1.62 o
   8  -2   4          1.79          1.67         0.98 o
  -7  -1   4          0.22          0.05         0.52 o
  -6  -1   4          7.11          6.53         0.68 o
  -5  -1   4          0.79          0.66         0.38 o
  -4  -1   4         17.10         18.76         0.66 o
  -3  -1   4         62.64         56.17         1.40 o
  -2  -1   4         95.03         88.22         1.41 o
  -1  -1   4         31.12         27.95         0.74 o
   0  -1   4          4.51          4.38         0.32 o
   1  -1   4         35.38         30.88         0.60 o
   2  -1   4        571.62        616.26         7.14 o
   3  -1   4         19.76         17.88         0.45 o
   4  -1   4         12.72         12.75         0.38 o
   5  -1   4         58.11         64.32         1.14 o
   6  -1   4         24.92         23.94         1.69 o
   7  -1   4         55.31         51.67         6.48 o
   8  -1   4          9.83         12.25         1.37 o
  -7   0   4          2.01          1.59         0.55 o
  -6   0   4          4.41          5.59         0.66 o
  -5   0   4         16.06         18.58         0.84 o
  -4   0   4         44.25         47.03         1.15 o
  -3   0   4         17.02         17.04         0.60 o
  -2   0   4        485.53        493.05         7.59 o
  -1   0   4          5.67          6.09         0.65 o
   0   0   4         12.50         13.67         0.37 o
   1   0   4         83.32         79.55         1.12 o
   2   0   4       1142.58       1281.08        14.58 o
   3   0   4        211.00        250.30         2.99 o
   4   0   4         60.75         68.53         1.30 o
   5   0   4         92.27         92.25         1.85 o
   6   0   4         46.22         46.25         1.50 o
   7   0   4         16.89         17.27         1.37 o
   8   0   4          0.00          0.07         1.08 o
  -7   1   4          0.73          0.54         0.61 o
  -6   1   4          0.23          1.12         0.47 o
  -5   1   4         16.91         18.50         0.93 o
  -4   1   4         23.39         23.69         0.93 o
  -3   1   4          6.31          6.51         0.45 o
  -2   1   4         24.45         20.93         0.85 o
  -1   1   4         36.06         30.65         0.69 o
   0   1   4        201.14        196.62         2.42 o
   1   1   4         15.48         15.14         0.47 o
   2   1   4          8.72          9.90         0.28 o
   3   1   4        718.64        775.46        10.43 o
   4   1   4          2.93          2.32         0.33 o
   5   1   4         83.17         83.12         1.98 o
   6   1   4          0.02          0.00         1.51 o
   7   1   4          3.42          5.40         2.38 o
   8   1   4         10.90         13.39         3.46 o
  -7   2   4          0.37          0.76         0.61 o
  -6   2   4          1.34          1.50         0.61 o
  -5   2   4          5.61          4.51         0.52 o
  -4   2   4          0.76          0.77         0.37 o
  -3   2   4         42.22         45.12         1.09 o
  -2   2   4       2461.84       2400.99        35.55 o
  -1   2   4          4.80          4.00         0.26 o
   0   2   4         51.27         43.38         0.88 o
   1   2   4          4.66          4.51         0.20 o
   2   2   4         43.80         52.50         0.80 o
   3   2   4         42.80         46.25         1.21 o
   4   2   4         42.78         46.71         1.41 o
   5   2   4        592.84        603.20        12.71 o
   6   2   4         39.42         47.72         4.97 o
   7   2   4          6.85          8.42         2.81 o
   8   2   4          6.65          9.93         3.02 o
  -7   3   4          1.89          1.92         1.19 o
  -6   3   4          1.25         -0.11         0.61 o
  -5   3   4          0.00         -0.51         0.34 o
  -4   3   4         51.77         55.56         1.36 o
  -3   3   4         12.18         12.33         0.54 o
  -2   3   4        159.53        156.70         2.74 o
  -1   3   4        998.55        972.94        13.64 o
   0   3   4         58.14         48.23         0.79 o
   1   3   4         70.92         76.77         1.12 o
   2   3   4        127.52        135.80         2.00 o
   3   3   4         81.20         84.96         1.73 o
   4   3   4          0.02          0.52         0.52 o
   5   3   4          4.66          4.03         0.92 o
   6   3   4        172.02        161.96         8.85 o
   7   3   4         12.86         17.06         3.24 o
   8   3   4          1.07          1.51         2.16 o
  -7   4   4          0.16          0.17         0.67 o
  -6   4   4          8.73          8.18         1.27 o
  -5   4   4          0.40         -0.41         0.35 o
  -4   4   4          4.98          3.95         0.49 o
  -3   4   4          2.95          2.66         0.34 o
  -2   4   4         32.59         32.04         0.84 o
  -1   4   4         28.38         28.29         0.81 o
   0   4   4         41.02         35.55         0.67 o
   1   4   4        296.67        297.73         4.39 o
   2   4   4         30.42         27.69         0.85 o
   3   4   4          6.55          8.62         0.50 o
   4   4   4         96.31        105.81         3.92 o
   5   4   4         55.30         56.15         3.46 o
   6   4   4         75.78         81.41         5.83 o
   7   4   4          0.78          0.86         1.73 o
   8   4   4          0.36          1.30         2.16 o
  -6   5   4         10.77          8.72         0.91 o
  -5   5   4          1.69          1.15         0.50 o
  -4   5   4          1.07          0.44         0.38 o
  -3   5   4          0.55         -0.23         0.32 o
  -2   5   4          0.32          0.33         0.25 o
  -1   5   4         78.26         75.54         2.42 o
   0   5   4          1.41          0.85         0.19 o
   1   5   4         64.50         62.40         1.17 o
   2   5   4         48.54         53.71         1.05 o
   3   5   4         41.94         46.29         1.21 o
   4   5   4         52.12         51.48         4.96 o
   5   5   4          2.08          1.51         0.86 o
   8   5   4          0.90          3.24         2.38 o
  -6   6   4          0.96         -1.01         0.67 o
  -5   6   4          0.05         -0.54         0.61 o
  -4   6   4          0.37          0.32         0.61 o
  -3   6   4         14.15         14.62         0.91 o
  -2   6   4          1.70          1.82         0.40 o
  -1   6   4          0.24         -0.15         0.25 o
   0   6   4         16.86         17.02         0.58 o
   1   6   4        154.61        160.99         2.57 o
   2   6   4          2.57          1.78         0.23 o
   3   6   4         16.06         14.53         0.61 o
   4   6   4          0.03          0.13         0.34 o
   5   6   4          0.18          0.43         0.86 o
  -5   7   4          0.12         -0.53         0.67 o
  -4   7   4          0.20          0.46         0.76 o
  -3   7   4          8.49          7.37         0.92 o
  -2   7   4          0.46          0.36         0.50 o
  -1   7   4          3.48          3.17         0.50 o
   0   7   4          3.68          3.63         0.67 o
   1   7   4          1.32          1.16         0.32 o
   2   7   4          1.21          1.86         0.30 o
   3   7   4         18.18         18.71         0.76 o
   4   7   4          2.26          2.57         0.62 o
   5   7   4          0.05          0.86         0.86 o
  -5   8   4          0.39          0.27         0.83 o
  -4   8   4          2.11          2.61         1.40 o
  -3   8   4         32.92         34.67         1.83 o
  -2   8   4          3.17          2.04         0.53 o
  -1   8   4          0.56          0.15         0.44 o
   0   8   4         10.82          9.55         0.67 o
   1   8   4          4.35          5.11         0.63 o
   2   8   4          6.76          5.30         0.66 o
   3   8   4         28.82         30.81         1.84 o
   4   8   4         98.06         99.98         6.72 o
  -4   9   4          2.75          3.49         0.98 o
  -3   9   4          0.61          1.59         0.83 o
  -2   9   4          6.60          7.34         0.87 o
  -1   9   4          2.74          2.05         0.69 o
   0   9   4          0.10          0.25         0.65 o
   1   9   4          8.55          8.57         0.78 o
   2   9   4          1.61          2.38         1.08 o
   3   9   4          9.31          7.04         1.51 o
   4   9   4          3.54          4.97         1.08 o
   5   9   4          0.01         -0.22         0.65 o
  -2  10   4          0.78          0.86         0.76 o
  -1  10   4          5.29          7.30         0.98 o
   0  10   4        107.91        125.20         6.15 o
   1  10   4          0.03          1.51         1.08 o
   2  10   4          1.35          0.43         1.08 o
   3  10   4          0.36          1.30         0.86 o
   4  10   4          2.18          2.38         1.08 o
   0  11   4          4.12          4.66         0.98 o
   1  11   4         11.65         11.45         1.73 o
   2  11   4          3.87          4.32         1.30 o
  -1 -10   5          0.04         -0.86         1.08 o
   0 -10   5          2.58          2.70         1.19 o
   1 -10   5          4.42          6.48         1.14 o
  -3  -9   5          2.60          3.94         0.92 o
  -2  -9   5          0.36          1.65         0.86 o
  -1  -9   5          3.30          2.16         0.70 o
   0  -9   5         11.45         10.15         1.22 o
   1  -9   5          2.93          3.00         0.83 o
   2  -9   5         26.92         29.00         4.64 o
   3  -9   5          1.99          1.63         0.83 o
  -4  -8   5          1.46          2.24         0.86 o
  -3  -8   5         23.17         21.29         3.56 o
  -2  -8   5          7.19          7.95         1.07 o
  -1  -8   5          3.51          3.11         0.78 o
   0  -8   5         51.97         41.07         1.98 o
   1  -8   5          0.11          0.36         0.67 o
   2  -8   5          0.64          0.24         0.76 o
   3  -8   5          2.61          2.04         1.08 o
   4  -8   5         13.49         17.36         1.60 o
   5  -8   5          1.98          0.65         0.83 o
  -5  -7   5          9.98         11.61         1.14 o
  -4  -7   5          4.10          2.76         0.97 o
  -3  -7   5          0.32         -0.59         0.53 o
  -2  -7   5          0.25          0.68         0.46 o
  -1  -7   5          2.92          2.56         0.52 o
   0  -7   5          0.11         -0.68         0.45 o
   1  -7   5          3.55          3.87         0.72 o
   2  -7   5          0.85          2.56         0.68 o
   3  -7   5          9.68          8.14         1.08 o
   4  -7   5          0.34          0.65         0.57 o
   5  -7   5          0.66          2.01         0.70 o
  -5  -6   5          0.47          0.68         0.57 o
  -4  -6   5         84.57         88.72         3.88 o
  -3  -6   5         17.44         15.97         0.87 o
  -2  -6   5          4.15          4.83         0.59 o
  -1  -6   5         61.05         62.99         1.71 o
   0  -6   5         83.91         73.45         1.93 o
   1  -6   5         33.71         31.77         1.10 o
   2  -6   5          8.33         10.12         0.80 o
   3  -6   5         90.88         90.27         2.31 o
   4  -6   5         33.47         28.10         1.25 o
   5  -6   5          4.25          5.99         0.79 o
   6  -6   5          1.19          1.77         0.72 o
  -6  -5   5          2.15          2.70         0.66 o
  -5  -5   5          7.15          6.93         0.78 o
  -4  -5   5          0.01          0.19         0.60 o
  -3  -5   5          8.69          7.28         0.63 o
  -2  -5   5          6.90          7.81         0.66 o
  -1  -5   5         34.70         33.25         1.15 o
   0  -5   5        103.28        109.41         2.17 o
   1  -5   5          2.95          3.06         0.38 o
   2  -5   5         79.47         79.34         1.76 o
   3  -5   5        302.97        285.03         4.96 o
   4  -5   5          0.91          0.53         0.49 o
   5  -5   5         10.54          9.20         0.67 o
   6  -5   5         14.21         16.51         1.50 o
   7  -5   5          4.75          3.73         0.76 o
  -6  -4   5          0.04          0.95         0.69 o
  -5  -4   5          0.10         -0.29         0.50 o
  -4  -4   5        116.94        124.02         2.74 o
  -3  -4   5        120.07        129.00         2.49 o
  -2  -4   5         20.20         18.30         0.91 o
  -1  -4   5         92.59        101.36         2.05 o
   0  -4   5          2.01          2.08         0.26 o
   1  -4   5         31.72         28.49         0.77 o
   2  -4   5         89.41         96.70         1.92 o
   3  -4   5        675.81        705.40        11.21 o
   4  -4   5        209.02        202.37         3.64 o
   5  -4   5          5.29          4.89         0.48 o
   6  -4   5          0.00         -0.67         0.44 o
   7  -4   5          0.35          0.27         1.51 o
  -7  -3   5          0.97         -0.12         0.59 o
  -6  -3   5          1.55          1.50         0.53 o
  -5  -3   5         28.58         29.27         1.28 o
  -4  -3   5          1.51          2.19         0.43 o
  -3  -3   5         11.53         10.89         0.90 o
  -2  -3   5          0.84          0.10         0.26 o
  -1  -3   5         49.68         50.20         1.20 o
   0  -3   5          1.58          2.17         0.31 o
   1  -3   5         19.19         18.15         0.58 o
   2  -3   5         17.20         15.81         0.57 o
   3  -3   5         17.40         19.15         0.63 o
   4  -3   5         15.08         11.36         0.60 o
   5  -3   5          4.67          5.29         0.58 o
   6  -3   5          9.78          8.03         0.83 o
   7  -3   5          1.22          1.17         0.53 o
  -7  -2   5          0.46          0.54         0.61 o
  -6  -2   5          0.25          0.29         0.53 o
  -5  -2   5          9.28          7.24         0.66 o
  -4  -2   5          1.92          1.03         0.38 o
  -3  -2   5         15.27         13.74         0.63 o
  -2  -2   5         15.05         16.74         0.71 o
  -1  -2   5        553.75        567.20         8.80 o
   0  -2   5        102.89        111.45         2.06 o
   1  -2   5         11.23         13.82         0.49 o
   2  -2   5         41.02         43.44         0.83 o
   3  -2   5        131.48        112.43         1.66 o
   4  -2   5         13.64         13.02         0.56 o
   5  -2   5         41.39         39.80         0.96 o
   6  -2   5         88.76         74.81         2.33 o
   7  -2   5          0.81          0.42         0.92 o
   8  -2   5          0.17         -0.83         0.80 o
  -7  -1   5          0.14          0.00         0.61 o
  -6  -1   5          2.11          2.01         0.53 o
  -5  -1   5          0.28         -0.20         0.40 o
  -4  -1   5          1.95          1.63         0.39 o
  -3  -1   5         12.34         12.94         0.65 o
  -2  -1   5         26.64         22.14         0.77 o
  -1  -1   5          9.36         10.97         0.53 o
   0  -1   5          4.94          6.26         0.38 o
   1  -1   5         12.65         11.28         0.40 o
   2  -1   5        268.04        300.67         3.62 o
   3  -1   5        195.56        213.90         2.68 o
   4  -1   5        289.84        287.37         3.70 o
   5  -1   5        174.95        176.32         3.12 o
   6  -1   5         37.85         32.65         1.89 o
   7  -1   5          3.00          2.81         0.97 o
   8  -1   5          8.11          8.57         1.19 o
  -7   0   5          0.04          0.38         0.67 o
  -6   0   5          3.28          2.30         0.53 o
  -5   0   5         24.06         25.39         1.10 o
  -4   0   5          0.01         -0.03         0.30 o
  -3   0   5          1.82          1.90         0.37 o
  -2   0   5          0.40         -0.35         0.24 o
  -1   0   5         40.16         36.06         0.81 o
   0   0   5          1.77          1.61         0.21 o
   1   0   5        184.75        181.73         2.29 o
   2   0   5        731.45        825.84        10.00 o
   3   0   5         45.08         39.01         0.73 o
   4   0   5         34.95         37.35         0.80 o
   5   0   5         17.73         14.80         0.69 o
   6   0   5         25.23         22.97         2.07 o
   7   0   5          0.30         -0.22         0.97 o
   8   0   5          2.17          1.50         0.81 o
  -7   1   5          0.27          0.54         0.61 o
  -6   1   5          1.60          1.19         0.61 o
  -5   1   5          0.16         -0.26         0.40 o
  -4   1   5         16.20         16.05         1.28 o
  -3   1   5        137.66        144.22         3.65 o
  -2   1   5         91.34         88.26         1.77 o
  -1   1   5         67.37         63.41         1.25 o
   0   1   5         48.85         41.76         0.70 o
   1   1   5         27.75         30.94         0.64 o
   2   1   5        150.75        163.17         2.05 o
   3   1   5         58.65         67.66         0.98 o
   4   1   5         56.87         61.03         1.17 o
   5   1   5          0.17         -0.27         0.33 o
   6   1   5         67.60         66.51         2.81 o
   7   1   5          0.46          0.43         1.73 o
   8   1   5          1.68          1.51         0.80 o
  -7   2   5          0.73         -0.17         0.67 o
  -6   2   5          0.90          0.97         0.76 o
  -5   2   5          0.73          0.50         0.44 o
  -4   2   5         36.46         38.44         1.44 o
  -3   2   5          4.76          6.42         0.44 o
  -2   2   5       1056.52       1038.97        15.98 o
  -1   2   5          1.48          2.08         0.23 o
   0   2   5         95.61         98.70         1.43 o
   1   2   5         18.57         20.44         0.55 o
   2   2   5         50.03         56.20         0.89 o
   3   2   5          0.61          0.65         0.23 o
   4   2   5          1.77          1.20         0.34 o
   5   2   5        175.38        163.37         4.72 o
   7   2   5          0.17          0.00         1.73 o
   8   2   5          0.58         -1.51         1.94 o
  -7   3   5          0.58          0.34         0.86 o
  -6   3   5          0.00         -0.78         0.52 o
  -5   3   5          0.10          0.24         0.44 o
  -4   3   5          0.53          0.80         0.44 o
  -3   3   5          1.88          1.49         0.36 o
  -2   3   5         28.41         29.87         1.10 o
  -1   3   5         72.76         74.95         1.41 o
   0   3   5         87.09         90.88         1.35 o
   1   3   5         49.89         46.39         0.82 o
   2   3   5         92.00         93.63         1.37 o
   3   3   5        122.17        126.66         2.48 o
   4   3   5          2.17          2.67         0.32 o
  -6   4   5          3.10          2.05         0.76 o
  -5   4   5          0.19          0.43         0.61 o
  -4   4   5          0.01         -0.15         0.42 o
  -3   4   5          0.77          1.63         0.40 o
  -2   4   5        198.02        206.89         4.36 o
  -1   4   5          9.53         10.11         0.46 o
   0   4   5          1.78          2.98         0.24 o
   1   4   5        119.08        130.80         1.93 o
   2   4   5         92.07         99.21         1.53 o
   3   4   5          9.53         10.70         0.41 o
   4   4   5         19.61         19.51         3.35 o
  -6   5   5          0.12         -1.08         0.86 o
  -5   5   5          0.79         -0.65         0.86 o
  -4   5   5          0.07          0.07         0.40 o
  -3   5   5          0.24         -0.33         0.44 o
  -2   5   5          6.53          6.04         0.54 o
  -1   5   5         44.70         47.96         1.08 o
   0   5   5         26.38         27.09         0.91 o
   1   5   5         21.63         22.54         0.89 o
   2   5   5          0.88          0.68         0.19 o
   3   5   5         17.77         15.44         0.50 o
   4   5   5          6.36          6.50         0.62 o
  -5   6   5          1.91          1.40         0.76 o
  -4   6   5          6.90          5.10         0.92 o
  -3   6   5          4.89          4.41         0.70 o
  -2   6   5          0.21         -0.33         0.40 o
  -1   6   5         21.54         20.90         1.00 o
   0   6   5          2.67          3.07         0.45 o
   1   6   5        121.74        128.65         2.39 o
   2   6   5         16.07         14.96         0.53 o
   3   6   5          2.35          2.73         0.35 o
   4   6   5          6.64          6.32         0.75 o
   5   6   5          0.45         -0.97         0.65 o
  -5   7   5          0.21          0.59         0.83 o
  -4   7   5          7.69          5.59         0.98 o
  -3   7   5          0.00          0.43         0.61 o
  -2   7   5          0.13          0.28         0.52 o
  -1   7   5         27.71         31.27         2.38 o
   0   7   5          0.22         -0.12         0.40 o
   1   7   5         20.56         19.47         0.91 o
   2   7   5         16.25         15.79         0.83 o
   3   7   5         41.52         42.92         2.32 o
   4   7   5         37.91         35.24         2.24 o
   5   7   5         24.48         22.46         2.38 o
  -4   8   5          0.95          1.24         0.83 o
  -3   8   5         11.08          8.26         1.07 o
  -2   8   5          1.66          1.73         0.62 o
  -1   8   5          0.84          0.80         0.53 o
   0   8   5         22.08         24.88         1.31 o
   1   8   5         29.37         29.48         1.33 o
   2   8   5          2.59          1.81         0.63 o
   3   8   5         19.16         22.18         1.46 o
   4   8   5          3.06          1.46         0.67 o
  -3   9   5          1.67          1.73         0.83 o
  -2   9   5          0.53          1.18         0.83 o
  -1   9   5         28.05         36.45         2.88 o
   0   9   5          0.09         -0.82         0.67 o
   1   9   5          2.24          1.65         0.66 o
   2   9   5         15.32         14.14         1.40 o
   3   9   5         11.61          9.72         1.30 o
   4   9   5          0.42          0.00         0.86 o
   5   9   5          0.04          0.86         0.86 o
  -2  10   5          0.67          0.22         0.86 o
  -1  10   5          6.81          6.99         2.16 o
   0  10   5         30.97         36.93         3.02 o
   1  10   5          4.33          5.40         1.30 o
   2  10   5          1.20         -0.43         1.08 o
   3  10   5          0.02          1.30         1.08 o
  -2  -9   6          0.07          0.22         0.76 o
  -1  -9   6          4.63          5.12         1.08 o
   0  -9   6          0.38          2.14         0.83 o
   1  -9   6          0.06          1.53         0.83 o
   2  -9   6          0.29          0.79         0.83 o
  -3  -8   6          5.99          6.52         1.07 o
  -2  -8   6          0.66          0.97         0.76 o
  -1  -8   6          1.35          0.58         0.62 o
   0  -8   6          2.87          0.91         0.72 o
   1  -8   6          4.71          5.69         1.07 o
   2  -8   6          0.28          0.26         0.86 o
   3  -8   6          1.04          1.55         0.83 o
   4  -8   6          4.53          5.72         1.14 o
  -4  -7   6          0.02          0.97         0.76 o
  -3  -7   6          3.59          2.77         0.83 o
  -2  -7   6         17.17         16.09         1.25 o
  -1  -7   6         83.22         82.62         4.30 o
   0  -7   6         14.29         12.37         0.95 o
   1  -7   6          0.75          2.05         0.76 o
   2  -7   6         11.47         14.65         2.05 o
   3  -7   6          6.05          5.16         1.19 o
   4  -7   6          0.82          1.53         0.83 o
   5  -7   6          8.50          9.63         1.19 o
  -5  -6   6          1.48          0.43         0.86 o
  -4  -6   6         13.41         14.83         1.22 o
  -3  -6   6         13.08         12.45         1.01 o
  -2  -6   6         24.42         23.04         1.93 o
  -1  -6   6         15.03         12.53         0.84 o
   0  -6   6         70.21         60.39         4.36 o
   1  -6   6         36.28         36.76         1.62 o
   2  -6   6         71.26         65.44         2.56 o
   3  -6   6         19.24         19.48         1.07 o
   4  -6   6          0.06          0.71         0.57 o
   5  -6   6          2.57          3.70         0.73 o
   6  -6   6          1.43          1.77         0.72 o
  -5  -5   6         54.12         60.25         3.89 o
  -4  -5   6         32.40         35.12         1.59 o
  -3  -5   6         12.00         10.50         0.91 o
  -2  -5   6          0.45         -0.09         0.44 o
  -1  -5   6          0.40          0.75         0.41 o
   0  -5   6         19.21         20.61         0.87 o
   1  -5   6          3.97          6.20         0.57 o
   2  -5   6        242.66        252.74         4.96 o
   3  -5   6        213.07        221.18         4.45 o
   4  -5   6          0.78         -0.23         0.39 o
   5  -5   6         21.93         22.35         1.30 o
   6  -5   6          0.03         -0.05         0.56 o
  -6  -4   6          2.16          2.16         0.76 o
  -5  -4   6          4.42          4.34         0.86 o
  -4  -4   6         56.00         62.98         2.34 o
  -3  -4   6         12.55         12.22         1.25 o
  -2  -4   6          1.35          0.85         0.41 o
  -1  -4   6          1.59          1.42         0.38 o
   0  -4   6         19.59         19.28         0.72 o
   1  -4   6          1.23          2.05         0.32 o
   2  -4   6          4.24          3.87         0.45 o
   3  -4   6        444.85        454.61         8.26 o
   4  -4   6         57.80         52.30         1.40 o
   5  -4   6          0.06          0.15         0.47 o
   6  -4   6          4.84          5.41         1.30 o
   7  -4   6          0.54          1.30         0.97 o
  -6  -3   6          1.67          1.73         0.76 o
  -5  -3   6          4.02          5.11         0.73 o
  -4  -3   6          0.32          0.68         0.45 o
  -3  -3   6          3.73          4.29         0.54 o
  -2  -3   6        108.13        114.03         3.55 o
  -1  -3   6         13.99         14.31         0.78 o
   0  -3   6         21.42         21.97         0.75 o
   1  -3   6          2.98          3.18         0.31 o
   2  -3   6         26.92         25.47         0.76 o
   3  -3   6         99.36        101.01         2.04 o
   4  -3   6         11.77         11.46         0.66 o
   5  -3   6          5.91          6.27         0.66 o
   6  -3   6          6.12          5.02         1.51 o
   7  -3   6          3.14          3.49         0.58 o
  -6  -2   6          0.05         -0.22         1.08 o
  -5  -2   6          1.27          2.24         0.53 o
  -4  -2   6          0.51          1.01         0.45 o
  -3  -2   6         11.86         10.41         0.74 o
  -2  -2   6          2.19          2.17         0.38 o
  -1  -2   6        120.02        122.34         2.35 o
   0  -2   6         96.90         98.74         1.96 o
   1  -2   6         39.53         39.34         0.87 o
   2  -2   6         40.81         41.65         0.86 o
   3  -2   6         22.19         25.98         0.65 o
   4  -2   6        113.25        105.31         1.98 o
   5  -2   6          0.00         -0.18         0.35 o
   6  -2   6         30.64         27.12         1.24 o
  -6  -1   6          7.09          7.03         0.92 o
  -5  -1   6          1.56          2.83         0.60 o
  -4  -1   6          1.10          1.02         0.48 o
  -3  -1   6          5.09          5.52         0.75 o
  -2  -1   6          7.27          6.05         0.49 o
  -1  -1   6          2.66          3.35         0.31 o
   0  -1   6         16.29         15.06         0.66 o
   1  -1   6         11.06         11.00         0.50 o
   2  -1   6          1.90          2.47         0.24 o
   3  -1   6         28.88         32.19         0.76 o
   4  -1   6        120.84        124.30         1.95 o
   5  -1   6         13.83         11.80         0.62 o
   6  -1   6         10.33          7.99         1.30 o
   7  -1   6          0.02          0.00         0.86 o
   8  -1   6          0.11          0.00         0.86 o
  -6   0   6          0.91          1.62         0.61 o
  -5   0   6         13.54         12.36         0.90 o
  -4   0   6          0.20          0.48         0.44 o
  -3   0   6         27.59         30.57         2.18 o
  -2   0   6         10.19          9.12         0.64 o
  -1   0   6         47.62         55.19         1.34 o
   0   0   6         13.64         13.49         0.51 o
   1   0   6         37.70         40.03         0.74 o
   2   0   6          6.53          7.78         0.34 o
   3   0   6          1.53          1.62         0.21 o
   4   0   6        125.05        134.42         1.78 o
   5   0   6         66.74         68.44         1.94 o
   6   0   6        113.12         92.64         4.10 o
   7   0   6          6.01          5.61         1.08 o
   8   0   6          3.05          2.81         1.08 o
  -6   1   6          4.09          3.88         1.08 o
  -5   1   6          7.90          7.55         0.82 o
  -4   1   6          8.18          7.20         0.68 o
  -3   1   6         94.82        103.20         4.10 o
  -2   1   6          0.64          0.68         0.35 o
  -1   1   6         31.89         29.91         0.89 o
   0   1   6        118.60        111.82         1.89 o
   1   1   6        344.03        355.45         4.51 o
   2   1   6        281.64        292.77         3.81 o
   3   1   6         49.16         54.33         0.89 o
   4   1   6         75.14         78.67         1.47 o
   5   1   6        101.76        105.71         3.08 o
   6   1   6         18.16         15.46         3.13 o
   7   1   6          5.25          4.32         0.86 o
   8   1   6         26.90         39.30         2.38 o
  -6   2   6          0.36          0.32         0.61 o
  -5   2   6          1.95          2.81         0.76 o
  -4   2   6          0.59          1.22         0.47 o
  -3   2   6          0.25          0.95         0.41 o
  -2   2   6          0.35         -0.05         0.23 o
  -1   2   6         43.82         45.70         1.11 o
   0   2   6         59.77         57.71         0.99 o
   1   2   6          2.18          1.38         0.20 o
   2   2   6        275.06        281.24         3.64 o
   3   2   6          6.53          6.26         0.31 o
   4   2   6         54.21         53.58         1.10 o
   5   2   6          2.36          1.80         0.40 o
  -6   3   6          0.03         -0.11         0.61 o
  -5   3   6          1.13          0.43         0.65 o
  -4   3   6          4.01          4.18         0.60 o
  -3   3   6        277.55        283.17        11.00 o
  -2   3   6          0.39          0.22         0.28 o
  -1   3   6          0.23         -0.07         0.23 o
   0   3   6         12.46         11.78         0.52 o
   1   3   6          4.97          5.30         0.34 o
   2   3   6          8.64          8.59         0.36 o
   3   3   6          0.47          0.36         0.21 o
   4   3   6        424.75        446.76        10.48 o
   5   3   6         35.67         36.28         2.16 o
  -6   4   6          0.74          0.43         0.86 o
  -5   4   6          1.28          0.22         0.86 o
  -4   4   6          1.41          1.19         1.19 o
  -3   4   6         15.12         12.51         0.94 o
  -2   4   6        273.76        280.35         4.76 o
  -1   4   6          6.64          6.17         0.43 o
   0   4   6         66.32         72.82         1.29 o
   1   4   6         25.10         27.13         0.73 o
   2   4   6         23.91         25.01         0.62 o
   3   4   6          2.81          2.49         0.27 o
   4   4   6          0.00         -0.49         1.62 o
  -5   5   6          0.08         -1.30         0.86 o
  -4   5   6          0.16         -0.86         0.86 o
  -3   5   6          0.17          0.46         0.67 o
  -2   5   6         11.24         10.12         0.88 o
  -1   5   6          3.68          2.46         0.41 o
   0   5   6         25.40         28.10         0.92 o
   1   5   6          0.00         -0.43         0.28 o
   2   5   6          4.63          3.73         0.32 o
   3   5   6         18.91         18.24         0.67 o
   4   5   6         12.61         12.86         1.38 o
  -5   6   6          0.01         -0.65         1.08 o
  -4   6   6          0.51          1.30         1.08 o
  -3   6   6          1.06         -0.22         0.86 o
  -2   6   6          4.74          6.74         0.81 o
  -1   6   6          0.01         -0.73         0.49 o
   0   6   6         24.78         26.29         1.12 o
   1   6   6         41.40         41.28         1.41 o
   2   6   6          6.25          6.21         0.61 o
   3   6   6          9.33          8.57         0.56 o
   4   6   6          0.40         -0.43         0.33 o
   5   6   6         23.47         23.11         2.38 o
  -4   7   6          4.42          4.10         1.30 o
  -3   7   6          0.15          0.22         1.08 o
  -2   7   6          0.17         -0.13         0.44 o
  -1   7   6          4.44          2.87         0.57 o
   0   7   6         37.10         42.04         1.53 o
   1   7   6          0.49          0.22         0.50 o
   2   7   6          4.90          3.90         0.57 o
   3   7   6          0.67          0.13         0.44 o
   4   7   6          2.05          1.48         0.56 o
  -4   8   6          1.20         -0.22         1.08 o
  -3   8   6          0.97         -0.65         1.08 o
  -2   8   6          0.02         -0.80         0.53 o
  -1   8   6          2.68          1.36         0.57 o
   0   8   6          0.18         -0.78         0.52 o
   1   8   6          0.09         -0.37         0.53 o
   2   8   6          3.72          2.87         0.66 o
   3   8   6          4.08          3.85         0.72 o
   4   8   6          0.38          0.00         0.65 o
   5   8   6          4.83          5.40         0.86 o
  -2   9   6          0.71         -0.43         0.76 o
  -1   9   6          2.29          2.16         0.76 o
   0   9   6          1.03          0.11         0.97 o
   1   9   6          3.22          2.71         1.08 o
   2   9   6         10.28         10.37         1.51 o
   3   9   6         38.37         45.13         2.59 o
   4   9   6          6.52          5.83         1.08 o
  -1  10   6          0.25         -0.86         1.08 o
   0  10   6          5.17          2.81         1.30 o
   1  10   6          0.07         -1.51         1.08 o
   2  10   6          2.33          1.73         1.08 o
   3  10   6          1.34          1.51         1.08 o
  -2  -8   7          2.60          2.81         1.08 o
  -1  -8   7          1.40          1.37         0.83 o
   0  -8   7          1.51          2.96         0.98 o
   1  -8   7         19.41         18.47         1.84 o
   2  -8   7          3.06          3.46         1.30 o
   3  -8   7          1.22          1.55         1.08 o
  -3  -7   7          2.51         -0.32         0.76 o
  -2  -7   7          5.73          5.87         0.82 o
  -1  -7   7         53.41         47.00         2.59 o
   0  -7   7          4.45          4.10         2.16 o
   1  -7   7          0.00         -0.02         0.76 o
   2  -7   7          1.17          1.55         0.83 o
   3  -7   7         14.00         18.55         1.60 o
   4  -7   7          4.62          5.61         1.04 o
  -4  -6   7          0.84          0.57         0.86 o
  -3  -6   7          0.27         -0.17         0.67 o
  -2  -6   7          6.29          7.14         0.82 o
  -1  -6   7          0.48          0.72         0.53 o
   0  -6   7          3.76          5.26         0.98 o
   1  -6   7          5.34          6.87         0.98 o
   2  -6   7          5.38          4.53         0.92 o
   3  -6   7          2.30          1.41         1.04 o
   4  -6   7          0.05         -0.02         0.57 o
   5  -6   7          7.03          5.46         1.40 o
  -5  -5   7         26.38         29.49         1.83 o
  -4  -5   7         10.78          7.02         1.07 o
  -3  -5   7          2.70          1.08         0.86 o
  -2  -5   7         12.76         12.15         1.01 o
  -1  -5   7         25.31         25.08         1.20 o
   0  -5   7          5.43          5.39         0.62 o
   1  -5   7          1.93          2.42         0.61 o
   2  -5   7        123.93        123.01         2.91 o
   3  -5   7         28.68         25.27         1.22 o
   4  -5   7          2.74          2.53         0.61 o
   5  -5   7          0.01         -0.15         0.57 o
   6  -5   7         13.99         18.59         1.94 o
  -5  -4   7          0.01          0.76         0.76 o
  -4  -4   7         11.96          9.45         1.07 o
  -3  -4   7          3.35          3.05         0.68 o
  -2  -4   7          2.90          4.04         0.63 o
  -1  -4   7         37.15         36.56         2.20 o
   0  -4   7         16.91         16.46         0.70 o
   1  -4   7         83.32         78.19         1.79 o
   2  -4   7        199.39        191.69         3.57 o
   3  -4   7          2.92          1.57         0.54 o
   4  -4   7         11.70         10.50         1.09 o
   5  -4   7          9.43         11.44         1.53 o
   6  -4   7         20.39         21.66         1.40 o
  -5  -3   7         17.76         21.97         4.97 o
  -4  -3   7         34.24         44.38         3.13 o
  -3  -3   7         10.05          9.84         1.09 o
  -2  -3   7         14.18         13.30         2.16 o
  -1  -3   7          2.63          2.62         0.48 o
   0  -3   7          2.22          1.70         0.35 o
   1  -3   7         34.84         36.70         1.00 o
   2  -3   7        354.64        371.94         6.21 o
   3  -3   7        294.38        294.07         5.07 o
   4  -3   7          8.81          7.60         0.58 o
   5  -3   7          2.16          2.01         0.53 o
   6  -3   7          9.45         10.24         0.88 o
   7  -3   7          0.24          0.16         1.19 o
  -6  -2   7          4.11          4.24         0.92 o
  -5  -2   7          2.89          2.38         0.76 o
  -4  -2   7          5.75          7.12         0.81 o
  -3  -2   7          1.56          1.21         1.10 o
  -2  -2   7          0.85          0.50         0.75 o
  -1  -2   7         24.50         24.08         1.02 o
   0  -2   7         44.61         44.91         1.29 o
   1  -2   7          0.92          0.43         0.30 o
   2  -2   7          0.09          0.01         0.34 o
   3  -2   7         27.48         25.16         0.89 o
   4  -2   7          1.63          1.47         0.37 o
   5  -2   7          5.61          4.04         0.57 o
   6  -2   7          4.76          5.00         0.72 o
   7  -2   7          2.25          4.53         1.30 o
  -6  -1   7          3.49          4.11         0.92 o
  -5  -1   7          0.83          0.97         0.97 o
  -4  -1   7          1.16          1.25         0.53 o
  -3  -1   7          1.57          2.38         0.61 o
  -2  -1   7        124.04        134.10         6.70 o
  -1  -1   7         95.57         98.36         1.92 o
   0  -1   7          0.31          0.42         0.23 o
   1  -1   7         90.25         86.38         1.65 o
   2  -1   7         97.26         98.63         1.56 o
   3  -1   7          1.57          1.53         0.35 o
   4  -1   7         51.95         46.77         1.11 o
   5  -1   7         90.52         67.91         2.12 o
   6  -1   7         18.44         15.55         1.51 o
   7  -1   7          4.04          4.75         1.30 o
  -6   0   7          0.27          0.60         0.67 o
  -5   0   7          0.37          0.50         0.67 o
  -4   0   7          0.93          0.48         0.53 o
  -3   0   7          3.31          3.29         0.60 o
  -2   0   7          0.41          0.83         0.37 o
  -1   0   7          0.54          0.52         0.24 o
   0   0   7          2.18          3.63         0.34 o
   1   0   7        185.93        186.87         2.63 o
   2   0   7         30.85         33.40         0.71 o
   3   0   7        192.04        198.65         2.69 o
   4   0   7        137.26        133.77         2.22 o
   5   0   7         25.22         26.30         1.55 o
   6   0   7          2.32          1.30         0.86 o
   7   0   7          0.82          1.30         0.86 o
  -6   1   7          1.66          1.08         0.86 o
  -5   1   7          0.78          0.43         0.61 o
  -4   1   7          0.97          1.43         0.55 o
  -3   1   7          0.12         -0.67         0.44 o
  -2   1   7          3.32          1.73         0.43 o
  -1   1   7          6.65          6.29         0.52 o
   0   1   7         30.90         30.52         1.09 o
   1   1   7        145.28        150.84         2.12 o
   2   1   7         20.95         20.69         0.81 o
   3   1   7          8.26          9.02         0.44 o
   4   1   7         25.21         25.98         1.00 o
   5   1   7         24.95         26.22         1.84 o
   6   1   7          0.10          0.65         0.65 o
   7   1   7          0.13         -0.43         0.86 o
  -6   2   7          0.83          2.51         0.97 o
  -5   2   7          5.30          4.98         0.97 o
  -4   2   7         28.25         36.66         5.40 o
  -3   2   7         15.02         15.44         1.25 o
  -2   2   7         10.88          9.63         0.72 o
  -1   2   7          0.36          0.61         0.31 o
   0   2   7          3.51          3.60         0.35 o
   1   2   7          5.62          5.74         0.34 o
   2   2   7          4.26          6.16         0.34 o
   3   2   7         29.03         29.07         0.60 o
   4   2   7          0.57         -0.43         0.35 o
   5   2   7         54.60         58.75         2.14 o
  -6   3   7          0.24          1.08         1.08 o
  -5   3   7          5.66          5.40         1.30 o
  -4   3   7          0.32          1.08         1.08 o
  -3   3   7        155.54        156.90         6.44 o
  -2   3   7          0.25         -0.09         0.35 o
  -1   3   7         24.74         25.29         0.96 o
   0   3   7          1.14          1.12         0.34 o
   1   3   7         17.80         15.63         0.52 o
   2   3   7         46.83         48.59         1.12 o
   3   3   7          5.07          5.97         0.36 o
   4   3   7        142.13        135.22         2.86 o
   5   3   7          0.21         -0.32         0.54 o
  -5   4   7          0.15          0.86         1.08 o
  -4   4   7          1.09          1.51         1.08 o
  -3   4   7          0.69          0.65         0.86 o
  -2   4   7          0.09          0.60         0.43 o
  -1   4   7         10.97         11.57         0.71 o
   0   4   7         21.24         20.89         0.91 o
   1   4   7         12.27         11.81         0.58 o
   2   4   7         10.13          9.65         0.44 o
   3   4   7          1.82          1.27         0.35 o
   4   4   7        101.53        102.53         7.99 o
   5   4   7          0.00         -0.97         0.65 o
  -5   5   7          0.55          0.00         1.08 o
  -4   5   7          0.05          1.51         1.08 o
  -3   5   7         32.55         34.55         2.59 o
  -2   5   7          4.39          3.75         0.52 o
  -1   5   7          1.66          1.17         0.41 o
   0   5   7         37.95         41.82         1.32 o
   1   5   7          7.24          8.21         0.66 o
   2   5   7          1.25          1.35         0.38 o
   3   5   7          0.11          0.10         0.41 o
   4   5   7        256.50        256.55         9.29 o
  -4   6   7          0.01          0.00         1.08 o
  -3   6   7          0.37          0.22         0.86 o
  -2   6   7         15.31         14.00         0.95 o
  -1   6   7          5.35          5.52         0.60 o
   0   6   7          8.23          6.00         1.01 o
   1   6   7          1.26          0.61         0.40 o
   2   6   7          3.88          2.86         0.55 o
   3   6   7         12.91         11.13         1.15 o
   4   6   7          5.95          5.89         0.75 o
  -4   7   7          0.37          0.86         1.08 o
  -3   7   7          0.44         -1.08         0.86 o
  -2   7   7          4.99          3.76         0.66 o
  -1   7   7          0.01         -0.35         0.44 o
   0   7   7         14.62         14.40         1.00 o
   1   7   7          3.25          2.23         0.67 o
   2   7   7          1.94          1.73         0.61 o
   3   7   7          0.01         -0.77         0.52 o
   4   7   7          0.37          0.00         0.65 o
   5   7   7          1.73          0.43         0.65 o
  -3   8   7          0.20         -0.65         1.08 o
  -2   8   7          1.24          0.95         1.19 o
  -1   8   7          0.12         -0.80         0.53 o
   0   8   7          4.98          3.13         0.76 o
   1   8   7          0.78         -0.11         0.76 o
   2   8   7         13.55         13.29         1.19 o
   3   8   7          5.77          3.89         1.08 o
   4   8   7          8.34          8.64         1.08 o
   5   8   7          5.38          3.89         0.86 o
  -2   9   7          0.20         -0.43         1.08 o
  -1   9   7          3.54          1.51         1.30 o
   0   9   7          5.52          4.32         1.30 o
   1   9   7          0.04         -0.43         1.08 o
   2   9   7          2.82          1.94         1.08 o
   3   9   7          6.77          4.32         1.30 o
   4   9   7          1.07         -0.43         0.86 o
   0  -8   8          0.02         -0.35         0.72 o
   1  -8   8          0.47          0.16         0.83 o
  -2  -7   8          0.70         -1.12         0.76 o
  -1  -7   8          1.53          0.97         1.19 o
   0  -7   8          1.82          0.82         0.83 o
   1  -7   8          0.69         -0.76         0.97 o
   2  -7   8          2.44          3.91         0.98 o
   3  -7   8          9.09         10.02         1.29 o
  -3  -6   8          3.16          2.16         0.92 o
  -2  -6   8         25.12         24.83         2.59 o
  -1  -6   8          1.07          0.22         0.86 o
   0  -6   8          0.08         -0.86         0.97 o
   1  -6   8          2.45          2.57         0.83 o
   2  -6   8          2.73          1.90         0.83 o
   3  -6   8          0.62          0.78         0.72 o
   4  -6   8          7.95          9.53         1.29 o
  -4  -5   8          1.88          1.39         1.30 o
  -3  -5   8          5.52          5.44         0.98 o
  -2  -5   8         10.09          8.82         1.14 o
  -1  -5   8         60.13         56.73         2.44 o
   0  -5   8         40.49         43.15         2.06 o
   1  -5   8         45.94         43.20         2.27 o
   2  -5   8         16.50         14.53         1.49 o
   3  -5   8          0.40          0.51         0.57 o
   4  -5   8          0.83          0.70         1.11 o
   5  -5   8          7.55          9.15         2.38 o
  -4  -4   8          3.76          4.14         0.92 o
  -3  -4   8          1.49          0.74         1.08 o
  -2  -4   8          4.32          5.22         1.40 o
  -1  -4   8          0.00          0.22         0.67 o
   0  -4   8          0.11         -0.31         0.48 o
   1  -4   8         65.85         71.30         1.77 o
   2  -4   8        113.60        119.18         2.53 o
   3  -4   8          1.15         -0.09         0.51 o
   4  -4   8         21.34         19.58         1.11 o
   5  -4   8          8.68          8.00         0.98 o
   6  -4   8          1.11          2.00         0.75 o
  -5  -3   8         18.70         21.76         1.60 o
  -4  -3   8          7.31          4.14         0.92 o
  -3  -3   8          0.00         -0.86         0.67 o
  -2  -3   8          6.65          8.33         0.85 o
  -1  -3   8          7.49          8.26         0.85 o
   0  -3   8          5.16          5.08         1.18 o
   1  -3   8          0.93          0.51         0.45 o
   2  -3   8        429.75        436.11         7.25 o
   3  -3   8         11.27         10.56         0.73 o
   4  -3   8          1.12          0.79         0.59 o
   5  -3   8         17.66         16.58         2.16 o
   6  -3   8          2.27          3.53         0.72 o
  -5  -2   8          0.07          0.43         0.76 o
  -4  -2   8          2.23          3.24         0.83 o
  -3  -2   8         14.87         13.64         1.14 o
  -2  -2   8          8.25          6.97         0.75 o
  -1  -2   8          5.47          5.03         0.69 o
   0  -2   8         15.26         17.00         1.61 o
   1  -2   8          0.94          1.18         0.56 o
   2  -2   8         70.79         72.46         1.82 o
   3  -2   8          5.78          6.37         0.56 o
   4  -2   8          2.71          1.67         0.52 o
   5  -2   8         10.66         10.15         0.88 o
   6  -2   8         13.52         13.02         1.04 o
   7  -2   8          3.01          1.94         1.30 o
  -5  -1   8          0.15         -0.32         0.76 o
  -4  -1   8          2.95          1.62         0.76 o
  -3  -1   8          0.53         -0.37         0.52 o
  -2  -1   8         19.91         17.13         1.11 o
  -1  -1   8         12.94         12.31         0.74 o
   0  -1   8         40.66         41.87         1.31 o
   1  -1   8          0.75          0.82         0.36 o
   2  -1   8          6.38          6.39         0.55 o
   3  -1   8         74.83         72.58         1.63 o
   4  -1   8          0.55          0.49         0.38 o
   5  -1   8         35.08         28.69         1.35 o
   6  -1   8         11.57         12.52         1.51 o
   7  -1   8          0.23          0.00         1.08 o
  -5   0   8          0.90          0.46         1.19 o
  -4   0   8          0.24         -0.11         0.61 o
  -3   0   8          1.22          0.52         0.53 o
  -2   0   8          0.07         -0.61         0.40 o
  -1   0   8         11.02          8.83         0.65 o
   0   0   8          0.58          0.52         0.33 o
   1   0   8          8.41          8.89         0.56 o
   2   0   8         11.04         11.43         0.65 o
   3   0   8         57.78         63.35         1.45 o
   4   0   8          0.87          0.59         0.38 o
   5   0   8          7.26          5.18         1.08 o
   6   0   8          2.99          4.75         1.08 o
   7   0   8          0.53         -0.65         0.86 o
  -5   1   8          1.47          1.08         1.08 o
  -4   1   8          2.07          3.02         1.08 o
  -3   1   8          1.56          0.86         0.67 o
  -2   1   8          9.62         12.68         0.98 o
  -1   1   8         12.03         10.51         1.00 o
   0   1   8          0.00          0.22         0.33 o
   1   1   8         64.02         64.77         1.64 o
   2   1   8          2.66          1.88         0.45 o
   3   1   8         27.84         29.84         1.11 o
   4   1   8         24.47         23.85         0.95 o
   5   1   8         95.77         78.82         3.67 o
   6   1   8          0.93          0.65         0.86 o
   7   1   8          6.06          4.32         1.08 o
  -5   2   8          3.27          4.53         1.30 o
  -4   2   8         11.88          9.50         1.73 o
  -3   2   8          0.09         -1.30         0.86 o
  -2   2   8          0.87          0.20         0.57 o
  -1   2   8         21.84         23.75         1.98 o
   0   2   8         42.58         42.38         1.53 o
   1   2   8        146.81        148.25         3.58 o
   2   2   8          1.86          1.09         0.37 o
   3   2   8         38.63         38.01         1.00 o
   4   2   8         30.50         31.54         1.50 o
   5   2   8         10.16          6.48         1.08 o
   6   2   8          9.02          5.40         1.08 o
   7   2   8         11.95         12.74         1.30 o
  -5   3   8          0.96          2.81         1.30 o
  -4   3   8          0.74          1.30         1.08 o
  -3   3   8          4.45          2.59         1.08 o
  -2   3   8          3.88          4.73         0.72 o
  -1   3   8          3.94          4.26         0.56 o
   0   3   8          0.66          0.14         0.50 o
   1   3   8         55.35         55.36         1.66 o
   2   3   8          0.00          0.17         0.35 o
   3   3   8         18.64         17.88         0.73 o
   4   3   8          1.24          0.65         0.61 o
   5   3   8          0.28          1.94         0.65 o
  -5   4   8          0.37          1.51         1.30 o
  -4   4   8         32.57         37.14         2.81 o
  -3   4   8          0.04         -1.30         0.86 o
  -2   4   8          0.00         -0.69         0.53 o
  -1   4   8          2.92          3.43         0.52 o
   0   4   8          1.60          1.40         0.41 o
   1   4   8          0.52          0.59         0.43 o
   2   4   8         13.35         16.65         1.07 o
   3   4   8        136.65        142.96         3.22 o
   4   4   8         32.89         32.53         1.60 o
   5   4   8          5.92          5.83         0.86 o
  -4   5   8          0.30          1.51         1.30 o
  -3   5   8         43.79         43.84         3.24 o
  -2   5   8          0.05         -0.65         0.67 o
  -1   5   8          8.45          8.92         0.72 o
   0   5   8          4.80          5.70         0.56 o
   1   5   8          2.02          2.31         0.45 o
   2   5   8         13.15         10.95         1.08 o
   3   5   8          1.87          2.81         0.86 o
   5   5   8          2.89          1.94         0.86 o
  -4   6   8          0.38          1.08         1.30 o
  -3   6   8          0.47          1.73         1.30 o
  -2   6   8          0.01          0.65         1.08 o
  -1   6   8          4.45          4.90         0.63 o
   0   6   8          0.01         -0.23         0.40 o
   1   6   8          0.05         -0.15         0.52 o
   2   6   8          0.00          0.00         0.61 o
   3   6   8          3.51          4.59         0.83 o
   5   6   8          0.07          0.00         0.65 o
  -3   7   8          0.14         -0.65         1.08 o
  -2   7   8          0.49         -0.86         1.08 o
  -1   7   8          2.60          2.52         0.62 o
   0   7   8          9.47          9.72         1.07 o
   1   7   8          0.07         -0.54         0.61 o
   2   7   8          0.36         -0.78         0.52 o
   3   7   8          1.21         -0.32         0.61 o
   5   7   8          0.01         -0.65         0.65 o
  -2   8   8          0.34          0.22         1.08 o
  -1   8   8          4.79          4.44         0.92 o
   0   8   8          0.11         -1.08         1.30 o
   1   8   8          0.67         -0.76         0.61 o
   2   8   8          0.74         -0.43         1.08 o
   3   8   8          4.82          3.24         1.08 o
   4   8   8          4.87          3.89         1.08 o
   0   9   8          0.23         -1.30         1.08 o
   1   9   8          0.51         -0.65         1.08 o
   2   9   8          3.00          1.94         1.30 o
   0  -7   9          4.82          6.07         1.19 o
   1  -7   9          0.14          0.08         0.86 o
  -2  -6   9         21.78         18.27         2.59 o
  -1  -6   9          6.78          7.53         1.22 o
   0  -6   9          0.11         -0.53         0.83 o
   1  -6   9          0.57         -0.41         1.40 o
   2  -6   9         15.07         19.27         1.75 o
   3  -6   9          1.86          1.69         1.08 o
  -3  -5   9          2.39          2.38         1.51 o
  -2  -5   9          0.37         -1.62         1.08 o
  -1  -5   9          0.64          1.57         0.83 o
   0  -5   9          3.65          2.38         1.51 o
   1  -5   9          0.07         -0.52         0.72 o
   2  -5   9          0.00         -0.29         1.30 o
   3  -5   9          1.22          0.79         0.83 o
   4  -5   9          9.00          9.88         1.22 o
  -3  -4   9          1.72          2.38         1.30 o
  -2  -4   9          5.56          4.53         1.51 o
  -1  -4   9          0.26          1.51         1.30 o
   0  -4   9          0.40          0.98         0.83 o
   1  -4   9         89.54         91.38         3.35 o
   2  -4   9          0.81         -0.56         0.57 o
   3  -4   9          1.44          1.24         0.60 o
   4  -4   9          1.18          1.17         0.72 o
   5  -4   9         13.37         18.20         1.50 o
  -4  -3   9          0.00         -0.65         1.08 o
  -3  -3   9          1.00          2.16         1.30 o
  -2  -3   9         10.62          7.77         1.51 o
  -1  -3   9         14.13         11.66         1.94 o
   0  -3   9         45.85         47.94         3.24 o
   1  -3   9         76.80         82.63         3.81 o
   2  -3   9          3.15          1.74         0.53 o
   3  -3   9          2.88          2.19         0.85 o
   4  -3   9          9.71         11.53         0.98 o
   5  -3   9         19.30         20.24         1.44 o
   6  -3   9          8.20          9.60         1.04 o
  -4  -2   9          1.14          0.43         1.08 o
  -3  -2   9          7.02          6.91         1.51 o
  -2  -2   9          1.56          1.30         1.08 o
  -1  -2   9          7.23          7.13         1.51 o
   0  -2   9          0.93         -0.01         0.87 o
   1  -2   9         87.31         94.22         2.37 o
   2  -2   9        128.95        135.59         2.74 o
   3  -2   9          0.59         -0.05         0.42 o
   4  -2   9          0.66          0.14         0.47 o
   5  -2   9          9.25          7.42         0.88 o
   6  -2   9          0.25         -0.16         0.56 o
  -4  -1   9          0.74          0.65         1.08 o
  -3  -1   9          2.56          1.73         1.30 o
  -2  -1   9         12.64          8.42         1.51 o
  -1  -1   9          7.91          8.64         1.19 o
   0  -1   9          8.61         10.41         0.95 o
   1  -1   9          0.03         -0.34         0.48 o
   2  -1   9         51.09         47.89         1.65 o
   3  -1   9          7.72          8.01         0.65 o
   4  -1   9          6.35          6.14         0.94 o
   5  -1   9          8.73          9.36         0.88 o
   6  -1   9          1.43          1.08         1.08 o
  -4   0   9          0.03         -1.08         1.08 o
  -3   0   9          9.44          9.29         1.73 o
  -2   0   9         18.76         17.71         2.16 o
  -1   0   9          0.11          1.05         0.57 o
   0   0   9         43.46         48.02         1.78 o
   1   0   9         15.34         16.70         0.92 o
   2   0   9          3.57          2.89         0.46 o
   3   0   9          3.83          4.30         0.60 o
   4   0   9         47.75         43.69         1.75 o
   5   0   9         12.56         12.75         0.88 o
   6   0   9          6.99          4.10         1.30 o
  -4   1   9          0.56          0.43         1.08 o
  -3   1   9          1.35          1.94         1.08 o
  -2   1   9          0.78          0.22         1.08 o
  -1   1   9          0.51          0.88         0.57 o
   0   1   9         41.26         44.00         1.66 o
   1   1   9          0.12         -0.22         0.53 o
   2   1   9         48.20         52.08         1.56 o
   3   1   9         17.87         15.28         0.91 o
   4   1   9         20.36         21.07         1.19 o
   5   1   9          9.07          5.18         1.08 o
   6   1   9          0.04         -0.65         0.86 o
  -4   2   9          0.28         -0.22         1.08 o
  -3   2   9          0.85          0.43         1.08 o
  -2   2   9          0.04          0.00         0.86 o
  -1   2   9          3.11          2.98         0.70 o
   0   2   9         26.81         27.82         2.60 o
   1   2   9          4.77          7.11         1.17 o
   2   2   9          0.61          0.39         0.50 o
   3   2   9          4.03          3.48         0.53 o
   4   2   9          1.54          1.26         0.54 o
   5   2   9          1.27         -0.65         0.86 o
   6   2   9          0.10         -0.86         0.86 o
  -4   3   9          1.03          1.51         1.30 o
  -3   3   9          0.56          0.00         1.08 o
  -2   3   9          0.04          0.00         0.86 o
  -1   3   9          0.95          1.22         0.62 o
   0   3   9          0.00         -0.39         0.45 o
   1   3   9         21.19         23.80         1.05 o
   2   3   9          7.22          7.83         0.75 o
   3   3   9          0.28          0.43         0.52 o
   4   3   9          6.30          6.69         1.08 o
   5   3   9          1.10          0.00         0.86 o
   6   3   9          2.56          2.16         0.86 o
  -4   4   9         17.36         15.12         2.16 o
  -3   4   9          0.15          0.43         1.08 o
  -2   4   9          0.35          1.30         1.08 o
  -1   4   9          0.04         -0.80         0.53 o
   0   4   9          1.40          0.96         0.53 o
   1   4   9         30.60         34.21         2.07 o
   2   4   9          3.39          5.51         0.76 o
   3   4   9         50.64         55.94         1.97 o
   4   4   9          0.53         -0.43         1.73 o
   5   4   9          0.32          0.86         0.86 o
   6   4   9          0.98          0.00         0.86 o
  -3   5   9          2.12          1.73         1.30 o
  -2   5   9          0.17          0.22         1.08 o
  -1   5   9          0.72          0.82         0.83 o
   0   5   9          0.21          0.40         0.48 o
   1   5   9          1.18          0.65         0.51 o
   2   5   9          0.02          0.43         0.86 o
   3   5   9         20.16         24.19         2.16 o
   4   5   9          6.02          4.53         1.08 o
   5   5   9          3.70          1.08         0.86 o
  -3   6   9          1.77          1.51         1.30 o
  -2   6   9          0.07         -0.43         1.08 o
  -1   6   9          3.35          2.49         0.83 o
   0   6   9          0.32          0.29         0.69 o
   1   6   9          0.67          0.43         0.86 o
   2   6   9          2.39          2.26         1.30 o
   4   6   9         11.55          8.21         1.30 o
   5   6   9          0.15         -0.86         0.86 o
  -2   7   9          0.38          1.30         1.08 o
  -1   7   9          0.31          0.43         1.08 o
   0   7   9          1.20          0.97         0.97 o
   1   7   9          0.86          0.58         0.67 o
   2   7   9          8.17          9.12         1.14 o
   3   7   9          0.27          0.86         1.08 o
   4   7   9          8.93          4.10         1.08 o
   0   8   9          1.13          0.73         0.83 o
   1   8   9          1.93          1.08         1.08 o
   2   8   9          0.31          0.43         1.08 o
   3   8   9          0.29         -0.86         1.08 o
  -1  -5  10          0.67          1.40         1.40 o
   0  -5  10          0.03          0.06         0.83 o
   1  -5  10          0.00         -1.04         0.83 o
   2  -5  10          0.00         -0.17         0.72 o
   3  -5  10          8.55         12.84         1.50 o
  -2  -4  10         16.80         14.68         2.16 o
  -1  -4  10         17.71         16.41         2.16 o
   0  -4  10         14.02         13.69         1.44 o
   1  -4  10          5.11          3.14         0.98 o
   2  -4  10          3.22          2.30         1.62 o
   3  -4  10          1.35          1.36         0.63 o
   4  -4  10          3.88          4.09         1.08 o
  -3  -3  10          1.57          2.38         1.51 o
  -2  -3  10          0.13         -0.22         1.30 o
  -1  -3  10          0.01          0.43         1.08 o
   0  -3  10         11.22         11.45         1.94 o
   1  -3  10         26.92         28.11         1.81 o
   2  -3  10          0.91          0.03         0.77 o
   3  -3  10          4.85          3.20         0.88 o
   4  -3  10          4.89          4.52         0.97 o
   5  -3  10          1.14          1.68         0.72 o
  -3  -2  10          1.41          0.65         1.30 o
  -2  -2  10          0.33         -0.65         1.08 o
  -1  -2  10          1.18          1.51         1.08 o
   0  -2  10          0.07         -1.30         1.08 o
   1  -2  10        182.85        193.53         9.78 o
   2  -2  10          5.65          4.63         0.89 o
   3  -2  10          1.15          1.10         0.60 o
   4  -2  10          3.81          4.75         0.88 o
   5  -2  10          0.50          0.43         0.72 o
  -3  -1  10          0.30         -0.65         1.08 o
  -2  -1  10          0.94          0.43         1.08 o
  -1  -1  10          2.79          2.38         1.30 o
   0  -1  10          0.33         -0.22         1.08 o
   1  -1  10         20.65         25.64         1.72 o
   2  -1  10          0.18          0.39         0.51 o
   3  -1  10          3.60          3.43         0.70 o
   4  -1  10          0.27          0.07         0.76 o
   5  -1  10          4.60          3.95         0.72 o
  -3   0  10          7.17          4.75         1.51 o
  -2   0  10          0.57         -1.30         0.86 o
  -1   0  10          6.70          4.53         1.30 o
   0   0  10          0.23         -0.72         0.67 o
   1   0  10          3.72          4.40         0.75 o
   2   0  10         22.51         23.72         1.14 o
   3   0  10          6.78          6.34         0.70 o
   4   0  10         31.39         29.64         2.05 o
   5   0  10          0.85          1.00         0.56 o
   6   0  10          0.24         -0.22         1.08 o
  -3   1  10          1.30          0.65         1.08 o
  -2   1  10          1.80          0.86         1.08 o
  -1   1  10          0.15         -0.86         1.08 o
   0   1  10          1.62          1.27         0.72 o
   1   1  10          1.98          2.54         0.66 o
   2   1  10          8.41          9.67         1.62 o
   3   1  10          5.12          5.47         0.86 o
   4   1  10          5.56          6.42         1.08 o
   5   1  10          0.24          0.22         1.08 o
   6   1  10          0.67          0.00         1.08 o
  -3   2  10          0.21         -0.43         1.08 o
  -2   2  10          1.30         -0.22         1.08 o
  -1   2  10          0.00          0.22         1.08 o
   0   2  10         22.73         21.69         1.45 o
   1   2  10          0.36         -0.26         0.53 o
   2   2  10          1.22          3.04         0.76 o
   3   2  10          0.01          0.32         0.56 o
   4   2  10         41.69         39.94         1.55 o
   5   2  10          1.62          1.94         1.08 o
   6   2  10          2.18          0.00         1.08 o
  -3   3  10          0.28         -1.62         1.08 o
  -2   3  10          0.37         -1.08         1.08 o
  -1   3  10          2.34          3.46         0.92 o
   0   3  10         22.53         23.00         2.32 o
   1   3  10          0.05          0.76         0.63 o
   2   3  10          5.12          4.84         0.92 o
   3   3  10          0.34         -0.78         0.52 o
   4   3  10          6.81          7.34         1.30 o
   5   3  10          1.01          0.43         1.08 o
  -3   4  10          0.08         -1.62         1.08 o
  -2   4  10          0.12         -0.43         1.08 o
  -1   4  10          0.05         -0.94         0.67 o
   0   4  10         15.53         15.97         1.16 o
   1   4  10          0.17          0.32         0.57 o
   2   4  10          3.83          4.84         0.92 o
   3   4  10          6.15          5.62         0.70 o
   4   4  10          1.03          1.30         1.08 o
   5   4  10          0.97          2.16         1.08 o
  -2   5  10          0.01          1.30         1.30 o
  -1   5  10          0.61         -0.22         0.86 o
   0   5  10          0.54          0.00         1.08 o
   1   5  10          6.47          7.00         0.98 o
   2   5  10         25.16         33.04         2.59 o
   3   5  10         14.84         14.47         1.73 o
   4   5  10          0.02         -1.08         1.08 o
   0   6  10          0.52         -0.86         1.08 o
   1   6  10          5.71          7.02         1.07 o
   2   6  10          0.91          3.02         1.30 o
   4   6  10          1.23          0.86         1.30 o
   0   7  10          0.47         -1.62         1.08 o
   1   7  10          0.03         -0.24         0.67 o
   2   7  10          0.50          1.73         1.08 o
   1  -4  11          1.10          1.15         0.98 o
  -1  -3  11          0.43          0.43         1.30 o
   0  -3  11         24.70         26.78         3.02 o
   1  -3  11          1.76          0.61         0.83 o
   2  -3  11          1.70          2.96         0.98 o
   3  -3  11          5.21          6.49         1.14 o
  -2  -2  11          1.96          2.81         1.51 o
  -1  -2  11          8.72         10.80         1.94 o
   0  -2  11         13.51         13.17         2.16 o
   1  -2  11          4.08          3.25         1.51 o
   2  -2  11          0.01         -0.32         0.60 o
   3  -2  11          7.71          8.72         1.19 o
   4  -2  11          1.96          1.06         0.97 o
  -2  -1  11          0.89          1.51         1.30 o
  -1  -1  11          0.44         -0.43         1.08 o
   0  -1  11         14.76         18.36         2.38 o
   1  -1  11         40.79         43.72         2.36 o
   2  -1  11          2.18          1.64         0.72 o
   3  -1  11          0.02          1.04         0.72 o
   4  -1  11          0.29         -0.41         1.19 o
  -2   0  11          0.06         -1.08         1.08 o
  -1   0  11          0.30          0.65         1.30 o
   0   0  11          0.07          0.86         1.08 o
   1   0  11         18.70         20.62         1.68 o
   2   0  11         20.03         22.97         1.50 o
   3   0  11          2.77          1.57         0.83 o
   4   0  11          0.85         -0.34         0.86 o
  -2   1  11          0.01         -0.22         1.08 o
  -1   1  11          4.12          5.83         1.51 o
   0   1  11          2.19          2.38         1.30 o
   1   1  11          1.13          0.00         0.76 o
   2   1  11          0.52         -0.46         0.67 o
   3   1  11         19.72         24.98         1.50 o
   4   1  11          0.63          0.17         0.67 o
  -2   2  11          0.28         -0.43         1.08 o
  -1   2  11          1.97          2.38         1.30 o
   0   2  11          0.31         -0.49         0.83 o
   1   2  11          2.43          1.73         1.30 o
   2   2  11          1.69          1.51         1.30 o
   3   2  11         13.79         15.09         1.29 o
   4   2  11         11.43         10.08         0.88 o
  -2   3  11          0.07         -0.65         1.08 o
  -1   3  11          7.22          7.13         1.51 o
   0   3  11          0.04         -1.00         0.86 o
   1   3  11          0.01          0.43         1.08 o
   2   3  11          0.78          0.22         1.08 o
   3   3  11          0.88          1.51         0.67 o
   4   3  11          2.16          0.65         1.08 o
  -1   4  11          0.08         -1.62         1.08 o
   0   4  11          5.70          6.91         1.51 o
   1   4  11          1.42          0.65         1.08 o
   2   4  11          0.09          0.00         1.08 o
   3   4  11          0.05          1.25         0.67 o
   4   4  11          0.80          0.86         1.08 o
   0   5  11          4.36          4.25         1.07 o
   1   5  11          0.20          1.40         1.19 o
   2   5  11         15.49         23.29         1.60 o
   3   5  11          0.66          1.13         0.60 o
   1  -1  12          8.44          8.85         1.94 o
   0   0  12          1.86          3.02         1.51 o
   2   0  12          2.40          3.57         0.98 o
   0   1  12          1.58          0.00         1.30 o
   1   1  12         11.41         15.12         2.16 o
   2   1  12          5.20          6.29         1.04 o
   1   2  12          1.99          3.46         1.51 o
                                                
